# Supplementary material for: Elucidating synergistic dependencies in lung adenocarcinoma by proteome-wide signaling-network analysis
Source: PLoS One. 2019 Jan 7;14(1):e0208646. doi: 10.1371/journal.pone.0208646 (PMC6322741; doi:10.1371/journal.pone.0208646)
Supplement: S1 Table — A three-column table. Column one and two are the two interacting peptides. Column one represents the gene symbol with dollar sign ($) and numbers specify the sites of phosphorylation in the protein. Column two is the substrate, representing a gene symbol followed by underscore and a number of phosphorylation sites. Column three is the mutual information between the two peptides in column one and column two. (XLSX) [file pone.0208646.s002.xlsx]

## Sheet: 4 Supplementary_Table_1_network
Peptide1	Peptide2	Mutual Information
ABL1; ABL2_$393; $412; $439	A2M_708	0.0828
ABL1; ABL2_$393; $412; $439	AFAP1L2_$413	0.2273
ABL1; ABL2_$393; $412; $439	ANXA1_206	0.1255
ABL1; ABL2_$393; $412; $439	CYFIP1; CYFIP2_$126; 113	0.0975
ABL1; ABL2_$393; $412; $439	DYRK1A; DYRK1B_$321; $273	0.2302
ABL1; ABL2_$393; $412; $439	DYRK3_$369	0.0962
ABL1; ABL2_$393; $412; $439	EML4_$226	0.1106
ABL1; ABL2_$393; $412; $439	FBP2; FBP1_216; $215	0.0883
ABL1; ABL2_$393; $412; $439	FGR_208	0.1365
ABL1; ABL2_$393; $412; $439	FYN; YES1; FGR_185; 193; 180	0.0879
ABL1; ABL2_$393; $412; $439	FLJ32810_373	0.1409
ABL1; ABL2_$393; $412; $439	HCK_$208	0.1245
ABL1; ABL2_$393; $412; $439	LYN; HCK_$396; $410	0.2728
ABL1; ABL2_$393; $412; $439	HEFL_350	0.1179
ABL1; ABL2_$393; $412; $439	INPP5D_$1021	0.1568
ABL1; ABL2_$393; $412; $439	LOC95592; BAT2; PRKCD; KIAA1210_1031; 1017; 374; 787	0.0829
ABL1; ABL2_$393; $412; $439	LCP1_276	0.1041
ABL1; ABL2_$393; $412; $439	MAPK12_185	0.2736
ABL1; ABL2_$393; $412; $439	MAPK13_182	0.2432
ABL1; ABL2_$393; $412; $439	MAPK14_$181	0.2726
ABL1; ABL2_$393; $412; $439	MYH10_1415	0.1178
ABL1; ABL2_$393; $412; $439	PDHA1; PDHA2_$289, $301; 287, 299	0.1604
ABL1; ABL2_$393; $412; $439	PDHA1; PDHA2_$301; 299	0.1648
ABL1; ABL2_$393; $412; $439	PECAM1_$713	0.2523
ABL1; ABL2_$393; $412; $439	PGAM2; PGAM1_92; $91	0.2086
ABL1; ABL2_$393; $412; $439	PTK2_$576, $577	0.2829
ABL1; ABL2_$393; $412; $439	PTPN18_$387	0.1229
ABL1; ABL2_$393; $412; $439	PTTG1IP_$174	0.2347
ABL1; ABL2_$393; $412; $439	S100A10_24	0.144
ABL1; ABL2_$393; $412; $439	SIGLEC5_544	0.095
ABL1; ABL2_$393; $412; $439	SLAMF1_$281	0.1637
ABL1; ABL2_$393; $412; $439	STAT3_$704	0.1961
ABL1; ABL2_$393; $412; $439	SYK_296	0.1102
ABL1; ABL2_$393; $412; $439	TES_251	0.0931
ABL1; ABL2_$393; $412; $439	TLN2_1665	0.1176
ABL1; ABL2_$393; $412; $439	TNS1_366	0.1558
ABL1; ABL2_$393; $412; $439	TNS1_339, 366	0.2071
ALK_$1096	ALK_$1507	0.0826
ALK_$1507	ALK_$1096	0.0826
ALK_$1507	EML1_88	0.081
ALK_$1507	EML4_$226	0.1197
ALK_$1507	GRLF1_$1105	0.0906
ALK_$1507	HDLBP_$437	0.0863
ALK_$1507	IRS2_$653	0.0928
ALK_$1507	IRS2_$823	0.0936
ALK_$1507	IRS2_$675	0.0946
ALK_$1507	IRS2_742	0.0825
ALK_$1507	RASA1_$615	0.0804
ALK_$1507	SHC1_$427; $317	0.0891
AXL_$695	CAV1_$14	0.2108
AXL_$695	CTNND1_$96	0.1742
AXL_$695	EPB41L2_$623	0.1484
AXL_$695	GAB1_$406	0.2643
AXL_$695	GAB1_$627	0.149
AXL_$695	HCK_$208	0.1141
AXL_$695	HEFL_195	0.0976
AXL_$695	INSR; IGF1R_$1185, $1189; $1173, $1177; $1161, $1165	0.0923
AXL_$695	LPP_273	0.1975
AXL_$695	NEDD9_317	0.2095
AXL_$695	PECAM1_$713	0.2154
AXL_$695	PTK2_$576, $577	0.2225
AXL_$695	PTK2_$576	0.2404
AXL_$695	PTK2_$397	0.2406
AXL_$695	PXN_$118; $118; $118	0.2424
AXL_$695	SFTPC_16	0.1445
AXL_$695	TAGLN2; TAGLN3_191; 192	0.2104
AXL_$695	TKT_$275	0.112
AXL_$695	TLN1_$1116	0.0923
AXL_$695	TLN1_436	0.2233
AXL_$695	TNK2_$518	0.2094
AXL_$695	TNS1_366	0.1428
AXL_$695	TNS1_796	0.1636
AXL_$695	VCL_691; 691	0.1422
AXL_696	ANXA2_$29	0.0947
AXL_696	ANXA2_$237	0.0894
AXL_696	CTNND1_$228	0.0833
AXL_696	CTNND1_904	0.0831
AXL_696	GAB1_$659	0.0978
AXL_696	GAB1_$406	0.0856
AXL_696	MET_$1234	0.0819
AXL_696	PECAM1_$713	0.0856
AXL_696	PTK2_$576	0.0819
AXL_696	PXN_$88; $88; $88	0.0942
AXL_696	PXN_$118; $118; $118	0.0908
AXL_696	SGK223_$390	0.0885
AXL_696	TJP2_$1118	0.0912
AXL_$695, 696	FER_$714	0.0979
AXL_$695, 696	PTK2_$576, $577	0.0999
DDR1_$796	CLTC_898	0.0888
DDR1_$796	DDR1_792, $796	0.0856
DDR1_$796	DYRK2; DYRK4_$309; 286	0.1131
DDR1_$796	FCER1G_76	0.094
DDR1_$796	G6PD_$400	0.0985
DDR1_$796	GPRC5A_$347	0.0891
DDR1_$796	GSK3A; GSK3B_$279; $216	0.0859
DDR1_$796	HIPK1; HIPK2_$352; $361	0.0868
DDR1_$796	HIPK3_$359	0.0976
DDR1_$796	MAPK13_182	0.0931
DDR1_$796	MYH9_753	0.0975
DDR1_$796	PIK3R1; PIK3R3_$467; 199	0.0886
DDR1_$796	PTTG1IP_$174	0.0978
DDR1_$796	SDC1_309	0.0823
DDR1_792, $796	ACTB; ACTG1_$294; 294	0.2417
DDR1_792, $796	AFAP1L2_$413	0.2813
DDR1_792, $796	BAG3_457	0.1299
DDR1_792, $796	C19orf15_519	0.1046
DDR1_792, $796	CAT_$230	0.0899
DDR1_792, $796	CDH5_$685	0.1184
DDR1_792, $796	CDC2; CDK2; CDK3_$15; $15; $15	0.3005
DDR1_792, $796	CDC2; CDK2; CDK3_$19; $19; 19	0.1117
DDR1_792, $796	CLDN3_214	0.1034
DDR1_792, $796	CLDN5_212, 217	0.0898
DDR1_792, $796	CLTC_898	0.1017
DDR1_792, $796	CTNNA1_177	0.1513
DDR1_792, $796	DDR1_$796	0.0856
DDR1_792, $796	DDR1_792	0.1808
DDR1_792, $796	DDR1_792, $796, 797	0.1252
DDR1_792, $796	DDR1_$513	0.1588
DDR1_792, $796	DDR2_$736, $740	0.2082
DDR1_792, $796	DEFA1; DEFA3_85; 85	0.1179
DDR1_792, $796	DOK2_$299	0.1128
DDR1_792, $796	DYRK1A; DYRK1B_$321; $273	0.3326
DDR1_792, $796	DYRK2; DYRK4_$309; 286	0.2548
DDR1_792, $796	EIF2B3_264	0.1059
DDR1_792, $796	EPHA3; EPHA5; EPHA4_$779; 833; 779	0.1283
DDR1_792, $796	EPHB3_600	0.1472
DDR1_792, $796	EPS8L1_684	0.0877
DDR1_792, $796	EPS8_774	0.205
DDR1_792, $796	FAM62A_$822	0.2398
DDR1_792, $796	FCER1G_65	0.2451
DDR1_792, $796	FGR_209	0.1091
DDR1_792, $796	FLJ10769_85	0.1942
DDR1_792, $796	FLNA_2387	0.1133
DDR1_792, $796	FLNA_1603	0.165
DDR1_792, $796	FLT1_1048, 1053	0.1327
DDR1_792, $796	FRK_$46	0.1922
DDR1_792, $796	GJA1_312	0.1026
DDR1_792, $796	GPRC5A_$350	0.2008
DDR1_792, $796	GPRC5A_$347	0.2677
DDR1_792, $796	GPRC5A_$347, $350	0.3095
DDR1_792, $796	GPRC5C_438	0.1003
DDR1_792, $796	GPRC5C_317	0.1008
DDR1_792, $796	GPRC5C_312	0.1115
DDR1_792, $796	GRLF1_$1105	0.2911
DDR1_792, $796	GSK3A; GSK3B_$279; $216	0.3112
DDR1_792, $796	HBA1_24	0.2174
DDR1_792, $796	HBB_130	0.1113
DDR1_792, $796	HGS_$216	0.1534
DDR1_792, $796	HIPK1; HIPK2_$352; $361	0.3413
DDR1_792, $796	HIPK3_$359	0.3105
DDR1_792, $796	HIST1H4A; HIST1H4F_88; 89	0.1239
DDR1_792, $796	ICK_$159	0.0968
DDR1_792, $796	IQGAP1_654	0.0934
DDR1_792, $796	ITGB4_$1207; $1207	0.151
DDR1_792, $796	KIAA1217_$239	0.13
DDR1_792, $796	KRT5_$60	0.1261
DDR1_792, $796	KRT5_66	0.1958
DDR1_792, $796	LCK_$192	0.1415
DDR1_792, $796	LCP1_374	0.1347
DDR1_792, $796	RPSA; LOC387867_$138; 139	0.1434
DDR1_792, $796	TF; LTF_536; 548	0.0906
DDR1_792, $796	LYN_305	0.0804
DDR1_792, $796	MAPK12_185	0.2853
DDR1_792, $796	MAPK13_182	0.3524
DDR1_792, $796	MAPK14_$181	0.3437
DDR1_792, $796	MAPK7_$220; $221	0.1872
DDR1_792, $796	MMP13_360, 366	0.1044
DDR1_792, $796	MUC1_$1203, 1209, $1212	0.1971
DDR1_792, $796	MUC1_$1243	0.1785
DDR1_792, $796	MUC1_$1229	0.1323
DDR1_792, $796	MUC1_1209, $1212	0.1969
DDR1_792, $796	MUC1_$1212	0.1945
DDR1_792, $796	MUC1_$1203	0.1289
DDR1_792, $796	MUC1_$1203, 1209	0.1641
DDR1_792, $796	MUC1_$1203, $1212	0.1877
DDR1_792, $796	MYH9_753	0.1562
DDR1_792, $796	MYH9_1407	0.2283
DDR1_792, $796	PDGFRA_$742	0.1047
DDR1_792, $796	PDHA1; PDHA2_$301; 299	0.1675
DDR1_792, $796	PECAM1_$713	0.2949
DDR1_792, $796	PGAM2; PGAM1_92; $91	0.2344
DDR1_792, $796	PIK3R1_$580	0.1925
DDR1_792, $796	PIK3R1_$467	0.2419
DDR1_792, $796	PIK3R2; PIK3R1; PIK3R3_$464; $467; 199	0.1047
DDR1_792, $796	PKP1_214	0.1115
DDR1_792, $796	PKP1_187	0.0891
DDR1_792, $796	POR_372, 373	0.0823
DDR1_792, $796	PPARBP_224, 225	0.1236
DDR1_792, $796	PRKCD_$313	0.3315
DDR1_792, $796	PRPF4B_$849	0.3463
DDR1_792, $796	PTK2_570	0.1163
DDR1_792, $796	PTK2_$576	0.3208
DDR1_792, $796	PTK6_$447	0.1752
DDR1_792, $796	PXN_$118; $118; $118	0.3128
DDR1_792, $796	PYGB_196	0.1135
DDR1_792, $796	RA70_197	0.0947
DDR1_792, $796	RANBP2; RANBP2L2; RGPD5_36, 42; 36, 42; 36, 42	0.0989
DDR1_792, $796	S100A10_24	0.1467
DDR1_792, $796	SIMILARTORGS12_2786180666410201267	0.1812
DDR1_792, $796	SLAMF1_$281	0.1717
DDR1_792, $796	SLC25A2_138	0.1275
DDR1_792, $796	SLC25A5_190	0.0808
DDR1_792, $796	FYN; YES1; SRC_$420; $425; $418	0.1099
DDR1_792, $796	LCK; FYN; YES1; SRC_$394; $420; $425; $418	0.3263
DDR1_792, $796	STAT3_$705	0.3059
DDR1_792, $796	STAT5A; STAT5B_$694; $699	0.2628
DDR1_792, $796	TENC1_$359	0.1731
DDR1_792, $796	TLN1_$70	0.1885
DDR1_792, $796	TYROBP_91	0.1543
DDR1_792, $796	VCL_691; 691	0.1511
DDR1_792, $796	VCL_$821; $821	0.2398
DDR1_792, $796	FYN; YES1_213; 221	0.1717
DDR1_792, $796	YES1_193	0.1095
DDR1_792	DDR1_792, $796	0.1808
DDR1_792	EIF2B3_264	0.1056
DDR1_792, $796, 797	CTNND1_904	0.1303
DDR1_792, $796, 797	DDR1_792, $796	0.1252
DDR1_792, $796, 797	DDR2_$736, $740	0.123
DDR1_792, $796, 797	LYN; HCK_$396; $410	0.1254
DDR1_792, $796, 797	MAPK13_182	0.1182
DDR1_792, $796, 797	PRPF4B_$849	0.1224
DDR1_$513	DDR1_792, $796	0.1588
DDR1_$513	FRK_$46	0.1453
DDR1_$513	RFFL_34	0.0984
DDR2_$736, $740	DDR1_792, $796	0.2082
DDR2_$736, $740	DDR1_792, $796, 797	0.123
DDR2_$736, $740	LYN; HCK_$396; $410	0.2023
DDR2_$736, $740	FLT4; KDR_1063, 1068; $1054, $1059	0.0878
DDR2_$736, $740	MAPK12_185	0.215
DDR2_$736, $740	PDGFRA_$762, $768	0.1527
DDR2_$736, $740	PDHA1; PDHA2_$289, $301; 287, 299	0.1655
DDR2_$736, $740	PECAM1_$713	0.2681
DDR2_$736, $740	PIK3R2; PIK3R1; PIK3R3_$467; 470; 202	0.1136
DDR2_$736, $740	PTK2_$576	0.1906
DDR2_$736, $740	TAGLN_192	0.1687
DDR2_$736, $740	TNS1_903	0.1672
DDR2_$736, $740	TNS1_339, 366	0.1738
EGFR_$1110	BCAR1_$327	0.1139
EGFR_$1110	BCAR1_$267	0.1744
EGFR_$1110	BCS1L_181	0.135
EGFR_$1110	C7orf51_460	0.0913
EGFR_$1110	CTNND1_904	0.1425
EGFR_$1110	CTTN_$446; $409	0.1571
EGFR_$1110	CTTN_$421; $384	0.1487
EGFR_$1110	EGFR_$869	0.1041
EGFR_$1110	EGFR_$1197	0.1641
EGFR_$1110	EPHA2_$772	0.1536
EGFR_$1110	ERBB2IP_$1104	0.164
EGFR_$1110	F11R_280	0.1516
EGFR_$1110	KRT7_$39	0.1705
EGFR_$1110	HNRPA3; LOC387933_$360; 258	0.1096
EGFR_$1110	LOC94839_806	0.1001
EGFR_$1110	LOC96788_$42	0.1357
EGFR_$1110	MET_$1234	0.1543
EGFR_$1110	PKP4_$1168	0.161
EGFR_$1110	S100A11_30	0.1562
EGFR_$1110	SHB_$355	0.1518
EGFR_$1110	TJP2_1007	0.1059
EGFR_$1110	TNS3_855	0.1681
EGFR_$1110	TNS3_$780	0.1546
EGFR_$1110	ZYX_316	0.0924
EGFR_$869	EGFR_$1110	0.1041
EGFR_$869	EGFR_$1197	0.1015
EGFR_$869	EGFR_$1172	0.0953
EGFR_$869	KRT7_$39	0.1007
EGFR_$1197	ALDOA_2	0.1334
EGFR_$1197	ANXA1_38	0.1179
EGFR_$1197	ANXA2_$29	0.2322
EGFR_$1197	APLP2_750	0.2496
EGFR_$1197	ARHGEF5_710	0.1316
EGFR_$1197	ATP1A1_$260	0.2909
EGFR_$1197	BAIAP2L1_274	0.0858
EGFR_$1197	CBL_$700	0.1575
EGFR_$1197	CDC2_$15, $19	0.1682
EGFR_$1197	CDK2_$15	0.0877
EGFR_$1197	CDC2; CDK2; CDK3_$15; $15; $15	0.311
EGFR_$1197	CDK5_$15	0.1442
EGFR_$1197	CDKL5_$171	0.1393
EGFR_$1197	CDV3_$190	0.171
EGFR_$1197	CTNNA1_177	0.1646
EGFR_$1197	CTNND1_193	0.1598
EGFR_$1197	CTNND1_$221	0.114
EGFR_$1197	CTNND1_$280	0.1194
EGFR_$1197	CTNND1_$174	0.176
EGFR_$1197	CTNND1_$228	0.2267
EGFR_$1197	CTNND1_904	0.294
EGFR_$1197	CTNND1_$257	0.2314
EGFR_$1197	CTTN_$446; $409	0.2902
EGFR_$1197	CTTN_$334; $297	0.1248
EGFR_$1197	DAPP1_$139	0.1296
EGFR_$1197	DSC2; DSC3_$823; $818	0.0856
EGFR_$1197	DSP_$56	0.215
EGFR_$1197	DYRK1A; DYRK1B_$319; 271	0.1347
EGFR_$1197	EGFR_$1110	0.1641
EGFR_$1197	EGFR_$869	0.1015
EGFR_$1197	EGFR_$1069, $1092	0.1332
EGFR_$1197	EGFR_$1092	0.2113
EGFR_$1197	EGFR_$1172	0.3345
EGFR_$1197	EPB41L2_$623	0.1698
EGFR_$1197	EPHA2_$772	0.288
EGFR_$1197	EPS8_$491	0.1036
EGFR_$1197	ERRFI1_$394	0.232
EGFR_$1197	F11R_280	0.1823
EGFR_$1197	FLNB_$2502	0.222
EGFR_$1197	GAB1_$659	0.2471
EGFR_$1197	GAB1_$406	0.2831
EGFR_$1197	GJA1_312	0.0963
EGFR_$1197	HIPK1; HIPK2_$352; $361	0.3313
EGFR_$1197	HIPK3_$359	0.3222
EGFR_$1197	HNRPA0_$180	0.1393
EGFR_$1197	HNRPA2B1_336	0.1681
EGFR_$1197	INSR; IGF1R_$1189; $1177; $1165	0.1799
EGFR_$1197	INPPL1_$1135	0.1817
EGFR_$1197	INPPL1_$986	0.1919
EGFR_$1197	ITGB1_$783	0.1881
EGFR_$1197	ITSN2_$967	0.168
EGFR_$1197	JUP_73	0.0925
EGFR_$1197	KRT18_23	0.1064
EGFR_$1197	KRT7_$39	0.2897
EGFR_$1197	LAPTM4A_230	0.1269
EGFR_$1197	LOC94839_806	0.1053
EGFR_$1197	LOC96788_$44	0.109
EGFR_$1197	LPP_275	0.1537
EGFR_$1197	LPP_273	0.2213
EGFR_$1197	LSR_487	0.1266
EGFR_$1197	LSR_$503	0.1822
EGFR_$1197	LYN_$507	0.2082
EGFR_$1197	TYRO3; MERTK_685; $753	0.1082
EGFR_$1197	MET_$1234	0.2793
EGFR_$1197	MPZL1_$263	0.1314
EGFR_$1197	MUC1_$1229	0.1357
EGFR_$1197	PARD3_$388	0.1793
EGFR_$1197	PDLIM4_191	0.0839
EGFR_$1197	PDLIM5_$250	0.1819
EGFR_$1197	PHLDB2_567	0.1179
EGFR_$1197	PKP2_166	0.1984
EGFR_$1197	PKP3_$84	0.2305
EGFR_$1197	PKP4_$1115	0.1219
EGFR_$1197	PKP4_157	0.1158
EGFR_$1197	PLEC1_$4615; $4478	0.1506
EGFR_$1197	PTPN11_$580	0.2471
EGFR_$1197	PTRF_$308	0.1613
EGFR_$1197	PTTG1IP_$174	0.2354
EGFR_$1197	S100A10_24	0.149
EGFR_$1197	S100A11_30	0.171
EGFR_$1197	SCEL_560	0.1365
EGFR_$1197	SGK223_$390	0.2291
EGFR_$1197	SHB_$355	0.319
EGFR_$1197	SHC1_$427; $317	0.2618
EGFR_$1197	LCK; FYN; YES1; SRC_$394; $420; $425; $418	0.3316
EGFR_$1197	TAGLN2; TAGLN3_191; 192	0.2235
EGFR_$1197	TJAP1_$352	0.0802
EGFR_$1197	TJP1_1054	0.1216
EGFR_$1197	TJP2_1007	0.1213
EGFR_$1197	TNS3_855	0.2776
EGFR_$1197	TNS3_601	0.1735
EGFR_$1197	TNS3_$780	0.2625
EGFR_$1197	ZYX_316	0.089
EGFR_$1069, $1092	BCAR1_$362, $372	0.1271
EGFR_$1069, $1092	CTTN_$446; $409	0.1369
EGFR_$1069, $1092	EGFR_$1197	0.1332
EGFR_$1069, $1092	EGFR_$1092	0.1395
EGFR_$1069, $1092	FGD6_754	0.0896
EGFR_$1069, $1092	GAB1_$242	0.0938
EGFR_$1069, $1092	KRT7_$39	0.1421
EGFR_$1069, $1092	MET_$1003	0.1427
EGFR_$1069, $1092	VAV1_$844	0.0951
EGFR_$1092	CD46_$354	0.1921
EGFR_$1092	CTNND1_904	0.2177
EGFR_$1092	CTTN_$446; $409	0.2297
EGFR_$1092	DBNL_$162	0.0876
EGFR_$1092	DLG1_$760	0.125
EGFR_$1092	EGFR_$1197	0.2113
EGFR_$1092	EGFR_$1069, $1092	0.1395
EGFR_$1092	EGFR_$1172	0.2235
EGFR_$1092	EGFR_$998	0.0839
EGFR_$1092	ELMO2_$48	0.1085
EGFR_$1092	ENO1_$286	0.0967
EGFR_$1092	EPHA1_$781	0.1443
EGFR_$1092	ERRFI1_$394	0.2223
EGFR_$1092	ERRFI1_$395	0.166
EGFR_$1092	GRLF1_$1087	0.1867
EGFR_$1092	KRT7_$39	0.2176
EGFR_$1092	LOC94839_806	0.1075
EGFR_$1092	MET_$1234	0.208
EGFR_$1092	OCLN_287	0.1172
EGFR_$1092	PARD3_$489	0.1143
EGFR_$1092	PDZD11_$7	0.0959
EGFR_$1092	PDZD11_$10	0.0867
EGFR_$1092	PTK2_$397	0.1984
EGFR_$1092	SHB_$333	0.2137
EGFR_$1172	CDC2_$15	0.227
EGFR_$1172	CDC2; CDK2; CDK3_$15; $15; $15	0.3137
EGFR_$1172	CDK2; CDK3_$15, $19; $15, 19	0.1076
EGFR_$1172	CLDN3_214	0.1028
EGFR_$1172	CTNNA1_177	0.1713
EGFR_$1172	CTTN_$446; $409	0.2696
EGFR_$1172	DAPP1_$139	0.1351
EGFR_$1172	EEF1A1; EEF1A2_$29; $29	0.1429
EGFR_$1172	EGFR_$869	0.0953
EGFR_$1172	EGFR_$1197	0.3345
EGFR_$1172	EGFR_$1092	0.2235
EGFR_$1172	EPHA1_$781	0.1366
EGFR_$1172	EPHA2_$772	0.2692
EGFR_$1172	EPHA2_$588, $594	0.2475
EGFR_$1172	ERBB2IP_$1104	0.254
EGFR_$1172	ERRFI1_$394	0.2228
EGFR_$1172	ERRFI1_$395	0.1619
EGFR_$1172	FLJ90086_894	0.0874
EGFR_$1172	FRK_$46	0.1807
EGFR_$1172	GPRC5A_$347, $350	0.2313
EGFR_$1172	HSP90AB1; HSP90AB2P_483; 301	0.0818
EGFR_$1172	INSR; IGF1R_$1189; $1177; $1165	0.1842
EGFR_$1172	ITGB1_$783	0.1881
EGFR_$1172	ITGB4_$1207; $1207	0.1394
EGFR_$1172	KRT7_$39	0.2861
EGFR_$1172	LOC94839_707	0.2388
EGFR_$1172	LYN_$507	0.2006
EGFR_$1172	MAPK14_$181	0.2272
EGFR_$1172	MAPK1_$186	0.2165
EGFR_$1172	MET_$1234	0.253
EGFR_$1172	MUC1_$1212	0.1753
EGFR_$1172	MUC1_$1203	0.1305
EGFR_$1172	MUC1_$1203, $1212	0.1562
EGFR_$1172	PARD3_$489	0.1117
EGFR_$1172	PKP3_$176	0.1825
EGFR_$1172	PRKCD_$313	0.2555
EGFR_$1172	PRPF4B_$849	0.2396
EGFR_$1172	PTK2_$576	0.2402
EGFR_$1172	PTTG1IP_$174	0.2208
EGFR_$1172	PXN_$118; $118; $118	0.2509
EGFR_$1172	RPS27_30	0.1801
EGFR_$1172	SCEL_560	0.1244
EGFR_$1172	SHB_$333	0.2414
EGFR_$1172	SHB_$355	0.2847
EGFR_$1172	SHC1_$427; $317	0.2573
EGFR_$1172	SLC38A2_$41	0.1435
EGFR_$1172	SUGT1_$285	0.0817
EGFR_$1172	TAGLN2; TAGLN3_191; 192	0.2246
EGFR_$1172	TJP1_1054	0.1172
EGFR_$1172	TNS3_855	0.2568
EGFR_$998	CD46_$354	0.085
EGFR_$998	CTNND1_904	0.0847
EGFR_$998	DDX3X_$103; 104	0.0803
EGFR_$998	EGFR_$1092	0.0839
EGFR_$998	EPB41L1_$864	0.0806
EGFR_$998	ERRFI1_$394	0.0859
EGFR_$998	LYN_$507	0.0832
EGFR_$998	MET_$1003	0.0867
EGFR_$998	MET_$1365	0.0801
EGFR_$998	MET_$1234, $1235	0.0883
EGFR_$998	SHANK2_393	0.0849
EGFR_$998	TAGLN2; TAGLN3_191; 192	0.08
EGFR_$998	TBCB_$98	0.08
EPHA1_$781	APP_$757; $682; $738	0.1462
EPHA1_$781	CD46_$354	0.1479
EPHA1_$781	CTNND1_904	0.154
EPHA1_$781	CTTN_$446; $409	0.1386
EPHA1_$781	EGFR_$1092	0.1443
EPHA1_$781	EGFR_$1172	0.1366
EPHA1_$781	EPHB3_$792	0.0847
EPHA1_$781	ERBB2_$877	0.1058
EPHA1_$781	G6PD_$506	0.1271
EPHA1_$781	GPRC5C_414	0.1107
EPHA1_$781	KRT7_$39	0.1519
EPHA1_$781	PGAM1_$25	0.1051
EPHA1_$781	PRKCD_$313	0.1364
EPHA1_$781	PTK2_$576, $577	0.1429
EPHA1_$781	RPS27_30	0.1342
EPHA1_$781	SHB_$333	0.1477
EPHA1_$781	SPRY1_$53	0.0875
EPHA1_$781	SYK_$323	0.1051
EPHA2_$575	EPHA2_$594	0.2036
EPHA2_$575	EPHA2_$772	0.1998
EPHA2_$575	ERBB2IP_$1104	0.1988
EPHA2_$575	LOC94839_806	0.105
EPHA2_$575	PKP4_$1168	0.2062
EPHA2_$594	BCS1L_181	0.1346
EPHA2_$594	CDC2; CDK2; CDK3_$15; $15; $15	0.2587
EPHA2_$594	DDX3X_$103; 104	0.1559
EPHA2_$594	EPHA2_$575	0.2036
EPHA2_$594	EPHA2_$772	0.2989
EPHA2_$594	EPHA2_$588, $594	0.2853
EPHA2_$594	EPHA2_$588	0.2384
EPHA2_$594	ERBB2IP_$1104	0.2778
EPHA2_$594	KRT7_$39	0.2635
EPHA2_$594	PARD3_$388	0.182
EPHA2_$594	PKP2_166	0.186
EPHA2_$594	PKP3_$176	0.1893
EPHA2_$594	RIPK2_381	0.1501
EPHA2_$594	SHB_$355	0.2887
EPHA2_$772	ABI1_$197, $212	0.1029
EPHA2_$772	ABLIM1_$173; $461	0.11
EPHA2_$772	ANKS1A_$454	0.1126
EPHA2_$772	APP_$762; $687; $743	0.1072
EPHA2_$772	ATP1A1_$260	0.2706
EPHA2_$772	BAIAP2_$337	0.1365
EPHA2_$772	BCAR1_$224, $234	0.0991
EPHA2_$772	BCAR1_$327	0.1121
EPHA2_$772	BCAR1_$267	0.2112
EPHA2_$772	CDC2; CDK2; CDK3_$15; $15; $15	0.2942
EPHA2_$772	CDK2; CDK3_$15, $19; $15, 19	0.1064
EPHA2_$772	CDV3_$190	0.1654
EPHA2_$772	CTNND1_$221	0.1187
EPHA2_$772	CTNND1_$280	0.1327
EPHA2_$772	CTNND1_$228	0.2209
EPHA2_$772	CTNND1_904	0.2731
EPHA2_$772	CTTN_$446; $409	0.3195
EPHA2_$772	CTTN_$421; $384	0.2094
EPHA2_$772	DCBLD2_$750	0.1524
EPHA2_$772	EGFR_$1110	0.1536
EPHA2_$772	EGFR_$1197	0.288
EPHA2_$772	EGFR_$1172	0.2692
EPHA2_$772	EPHA2_$575	0.1998
EPHA2_$772	EPHA2_$594	0.2989
EPHA2_$772	EPHA2_$588, $594	0.3452
EPHA2_$772	EPHA2_$588	0.2443
EPHA2_$772	EPHB4_$774	0.1419
EPHA2_$772	ERBB2IP_$1104	0.3258
EPHA2_$772	ERBB2IP_$920	0.1244
EPHA2_$772	ERBB3_$1328	0.1816
EPHA2_$772	ERRFI1_$394	0.2388
EPHA2_$772	FLJ90086_894	0.0968
EPHA2_$772	FLNB_$2502	0.2343
EPHA2_$772	GAB1_$373	0.1897
EPHA2_$772	GAB1_$317	0.161
EPHA2_$772	GIT1_$545	0.1752
EPHA2_$772	GIT2_$592	0.2031
EPHA2_$772	HBA1_24	0.1556
EPHA2_$772	HNRPA2B1_$347	0.1395
EPHA2_$772	HNRPA2B1_336	0.171
EPHA2_$772	HRB_$327	0.1461
EPHA2_$772	INSR; IGF1R_$1189; $1177; $1165	0.1825
EPHA2_$772	INPPL1_$1135	0.1806
EPHA2_$772	INPPL1_$986	0.1922
EPHA2_$772	ITGB4_$1510; $1440	0.107
EPHA2_$772	ITSN2_$967	0.1826
EPHA2_$772	JUP_$19	0.122
EPHA2_$772	KIRREL_$724	0.1703
EPHA2_$772	KRT18_23	0.1052
EPHA2_$772	KRT7_$39	0.361
EPHA2_$772	LAPTM4A_230	0.1198
EPHA2_$772	LPP_273	0.2241
EPHA2_$772	LSR_324	0.1664
EPHA2_$772	MET_$1003	0.2686
EPHA2_$772	MET_$1234	0.2997
EPHA2_$772	MET_$1234, $1235	0.2668
EPHA2_$772	PARD3_$489	0.1152
EPHA2_$772	PARD3_$388	0.2031
EPHA2_$772	PKP2_166	0.2006
EPHA2_$772	PKP3_$176	0.1989
EPHA2_$772	PKP3_$195	0.1779
EPHA2_$772	PKP4_$1168	0.2454
EPHA2_$772	PKP4_$478	0.2687
EPHA2_$772	PKP4_$470, $478	0.0872
EPHA2_$772	PLEC1_$4615; $4478	0.1521
EPHA2_$772	PTK2_$397	0.22
EPHA2_$772	RAB7A_$183	0.1012
EPHA2_$772	S100A11_30	0.1671
EPHA2_$772	SGK223_$390	0.2377
EPHA2_$772	SHB_$333	0.2931
EPHA2_$772	SHB_$355	0.3368
EPHA2_$772	SLC38A2_$41	0.1454
EPHA2_$772	SLC7A11_15	0.1273
EPHA2_$772	TJP1_1054	0.1247
EPHA2_$772	TJP2_426	0.1778
EPHA2_$772	TNS3_855	0.2707
EPHA2_$772	TNS3_601	0.1655
EPHA2_$772	TNS3_$780	0.2889
EPHA2_$772	TRIM25_$278	0.0862
EPHA2_$588, $594	ABI1_$197, $212	0.095
EPHA2_$588, $594	BCAR1_$224, $234	0.0962
EPHA2_$588, $594	BCAR1_$128	0.2008
EPHA2_$588, $594	BCAR1_$327	0.1148
EPHA2_$588, $594	BCAR1_$249	0.2241
EPHA2_$588, $594	BCAR1_$267	0.2129
EPHA2_$588, $594	BCAR1_$287	0.181
EPHA2_$588, $594	CDC2; CDK2; CDK3_$15; $15; $15	0.2554
EPHA2_$588, $594	CFL1; CFL2_$88; 89	0.1601
EPHA2_$588, $594	CTNND1_$280	0.1245
EPHA2_$588, $594	CTTN_$446; $409	0.3303
EPHA2_$588, $594	CTTN_$421; $384	0.1986
EPHA2_$588, $594	DDX3X_$103; 104	0.162
EPHA2_$588, $594	EGFR_$1172	0.2475
EPHA2_$588, $594	EPHA2_$594	0.2853
EPHA2_$588, $594	EPHA2_$772	0.3452
EPHA2_$588, $594	EPHA2_$588	0.2356
EPHA2_$588, $594	ERBB2IP_$1104	0.3013
EPHA2_$588, $594	ERBB2_$877	0.119
EPHA2_$588, $594	ERBB2_$1248	0.173
EPHA2_$588, $594	ERBB3_$1289	0.1219
EPHA2_$588, $594	FAM62A_$822	0.1634
EPHA2_$588, $594	GIT1_$545	0.1711
EPHA2_$588, $594	GIT2_$592	0.1957
EPHA2_$588, $594	HBA1_24	0.1494
EPHA2_$588, $594	HRB_$327	0.1457
EPHA2_$588, $594	INSR; IGF1R_$1189; $1177; $1165	0.1778
EPHA2_$588, $594	KIAA1217_$388	0.1755
EPHA2_$588, $594	KRT7_$39	0.3389
EPHA2_$588, $594	LOC94839_806	0.1117
EPHA2_$588, $594	LPP_273	0.2145
EPHA2_$588, $594	MET_$1234	0.2646
EPHA2_$588, $594	NEDD9_345	0.1631
EPHA2_$588, $594	PARD3_$1127	0.0804
EPHA2_$588, $594	PDLIM5_$250	0.1683
EPHA2_$588, $594	PIK3R2_$605	0.1391
EPHA2_$588, $594	PKP3_$176	0.2005
EPHA2_$588, $594	PKP3_$195	0.1676
EPHA2_$588, $594	PKP4_$1168	0.215
EPHA2_$588, $594	PKP4_$478	0.2514
EPHA2_$588, $594	SGK223_$390	0.227
EPHA2_$588, $594	SHB_$201	0.212
EPHA2_$588, $594	SHB_$333	0.3182
EPHA2_$588, $594	SHB_$355	0.373
EPHA2_$588, $594	SHB_$423	0.1887
EPHA2_$588, $594	TNS3_855	0.2695
EPHA2_$588, $594	TNS3_$780	0.2865
EPHA2_$588	ANKS1A_833	0.0802
EPHA2_$588	EPHA2_$594	0.2384
EPHA2_$588	EPHA2_$772	0.2443
EPHA2_$588	EPHA2_$588, $594	0.2356
EPHA2_$588	KRT7_$39	0.2297
EPHA2_$588	MET_$1234	0.2244
EPHA2_$588	SHB_$355	0.244
EPHA4_$596, $602	SHB_$355	0.0833
EPHA3; EPHA5; EPHA4_$779; 833; 779	CDC2; CDK2; CDK3_$15; $15; $15	0.1193
EPHA3; EPHA5; EPHA4_$779; 833; 779	DDR1_792, $796	0.1283
EPHA3; EPHA5; EPHA4_$779; 833; 779	DSP_$56	0.1406
EPHA3; EPHA5; EPHA4_$779; 833; 779	GSK3A; GSK3B_$279; $216	0.1404
EPHA3; EPHA5; EPHA4_$779; 833; 779	LOC94839_707	0.1469
EPHA3; EPHA5; EPHA4_$779; 833; 779	MAPK14_$181	0.131
EPHA3; EPHA5; EPHA4_$779; 833; 779	PRKCD_$313	0.157
EPHA3; EPHA5; EPHA4_$779; 833; 779	PRPF4B_$849	0.1303
EPHA3; EPHA5; EPHA4_$779; 833; 779	PTK2_$576	0.1248
EPHA3; EPHA5; EPHA4_$779; 833; 779	PXN_$118; $118; $118	0.1277
EPHB2_$780	ERBB2IP_$1104	0.1247
EPHB2_$780	MET_$1003	0.129
EPHB2_$780	MET_$1234	0.1176
EPHB2_$780	MET_$1234, $1235	0.1295
EPHB3_$792	DSP_$56	0.104
EPHB3_$792	EPHA1_$781	0.0847
EPHB3_$792	EPHB3_600	0.131
EPHB3_$792	GPRC5C_414	0.1032
EPHB3_$792	GPRC5C_312	0.0912
EPHB3_600	ACTB; ACTG1_$294; 294	0.1421
EPHB3_600	AFAP1L2_$413	0.1438
EPHB3_600	CDC2_$15	0.1644
EPHB3_600	CLDN1_210	0.1062
EPHB3_600	CLTC_898	0.104
EPHB3_600	CTNNA1_177	0.1204
EPHB3_600	DDR1_792, $796	0.1472
EPHB3_600	DYRK1A; DYRK1B_$321; $273	0.1394
EPHB3_600	EPHB3_$792	0.131
EPHB3_600	GSK3A; GSK3B_$279; $216	0.1346
EPHB3_600	HIPK1; HIPK2_$352; $361	0.1534
EPHB3_600	MAPK13_182	0.157
EPHB3_600	MAPK14_$181	0.1477
EPHB3_600	MUC1_$1203	0.1236
EPHB3_600	MUC1_$1203, $1212	0.138
EPHB3_600	MYH9_753	0.1297
EPHB3_600	PIK3R1_$580	0.1404
EPHB3_600	PRKCD_$313	0.1423
EPHB3_600	PRPF4B_$849	0.1374
EPHB3_600	PTK2_$576	0.132
EPHB3_600	PXN_$118; $118; $118	0.1398
EPHB3_600	LCK; FYN; YES1; SRC_$394; $420; $425; $418	0.1331
EPHB4_$774	EPHA2_$772	0.1419
EPHB4_$774	EPHB4_987	0.1075
EPHB4_$774	ERBB2IP_$1104	0.1423
EPHB4_$774	GAB1_$373	0.1313
EPHB4_$774	MET_$1003	0.1421
EPHB4_$774	MET_$1234	0.1418
EPHB4_$774	MET_$1234, $1235	0.1462
EPHB4_$774	PDAP1_$17	0.091
EPHB4_$774	PKP3_$84	0.1438
EPHB4_$774	TOM1L2_$372	0.1115
EPHB4_987	APP_$757; $682; $738	0.127
EPHB4_987	ATP1A1_$260	0.1234
EPHB4_987	CD46_$354	0.1167
EPHB4_987	CDC2; CDK2; CDK3_$15; $15; $15	0.117
EPHB4_987	CTNND1_904	0.1308
EPHB4_987	EPHB4_$774	0.1075
EPHB4_987	GSK3A; GSK3B_$279; $216	0.1203
EPHB4_987	HIPK1; HIPK2_$352; $361	0.1143
EPHB4_987	LYN_$507	0.1222
EPHB4_987	MAPK13_182	0.1123
EPHB4_987	MUC1_$1203, 1209	0.1122
EPHB4_987	MUC1_1209	0.1192
EPHB4_987	PRPF4B_$849	0.1216
EPHB4_987	PTK2_$576	0.1158
EPHB4_987	PTTG1IP_$174	0.1234
ERBB2_$877	ENSA; ARPP19_$70; $64	0.0981
ERBB2_$877	CD46_$354	0.1143
ERBB2_$877	DDX3X_$103; 104	0.1061
ERBB2_$877	EPHA1_$781	0.1058
ERBB2_$877	EPHA2_$588, $594	0.119
ERBB2_$877	ERBB2IP_$1104	0.1223
ERBB2_$877	KRT7_$39	0.1191
ERBB2_$877	LMBRD2_290	0.0885
ERBB2_$877	MET_$1003	0.1125
ERBB2_$877	MET_$1234	0.1197
ERBB2_$877	RAB7A_$183	0.0921
ERBB2_$877	SHB_$333	0.1093
ERBB2_$877	SHB_$355	0.1158
ERBB2_$877	TBCB_$98	0.1111
ERBB2_$877	ZNF185_176	0.1046
ERBB2_$1248	ANXA2_$187	0.0973
ERBB2_$1248	CTNND1_$334	0.159
ERBB2_$1248	CTNND1_193	0.1555
ERBB2_$1248	CTNND1_904	0.1826
ERBB2_$1248	CTTN_$446; $409	0.1876
ERBB2_$1248	EPHA2_$588, $594	0.173
ERBB2_$1248	GAB1_$242	0.0909
ERBB2_$1248	KRT7_$39	0.1771
ERBB2_$1248	LOC96788_$44	0.0907
ERBB2_$1248	MET_$1234	0.191
ERBB2_$1248	PDZD11_$7	0.1019
ERBB2_$1248	RAB7A_$183	0.1034
ERBB2_$1248	SHB_$355	0.1821
ERBB3_$1289	BCAR1_$249	0.1134
ERBB3_$1289	CBL_$700	0.1144
ERBB3_$1289	CTNND1_904	0.1184
ERBB3_$1289	CTTN_$446; $409	0.1244
ERBB3_$1289	DOK1_$409	0.092
ERBB3_$1289	EPHA2_$588, $594	0.1219
ERBB3_$1289	ERRFI1_$394	0.1172
ERBB3_$1289	GAB1_$373	0.1106
ERBB3_$1289	GAB1_$406	0.1082
ERBB3_$1289	GAB1_$627	0.1118
ERBB3_$1289	KRT7_$39	0.1206
ERBB3_$1289	MET_$1234	0.1206
ERBB3_$1289	MET_$1234, $1235	0.1218
ERBB3_$1289	PDZD11_$7	0.0944
ERBB3_$1289	PTPN11_$580	0.1207
ERBB3_$1289	SHB_$333	0.1247
ERBB3_$1289	SHB_$355	0.1222
ERBB3_$1328	ABLIM1_$173; $461	0.1029
ERBB3_$1328	CBL_$700	0.146
ERBB3_$1328	CTNND1_$96	0.1746
ERBB3_$1328	CTNND1_$228	0.1805
ERBB3_$1328	CTNND1_$257	0.1784
ERBB3_$1328	CTTN_$446; $409	0.1805
ERBB3_$1328	EPHA2_$772	0.1816
ERBB3_$1328	ERBB2IP_$1104	0.1954
ERBB3_$1328	GAB1_$406	0.1891
ERBB3_$1328	ITGB5_774	0.0802
ERBB3_$1328	K8_436	0.0841
ERBB3_$1328	KIRREL_$721	0.0992
ERBB3_$1328	KRT7_$39	0.1768
ERBB3_$1328	LSR_$503	0.174
ERBB3_$1328	MET_$1003	0.1985
ERBB3_$1328	MET_$1234	0.1901
ERBB3_$1328	MET_$1234, $1235	0.1807
ERBB3_$1328	PKP4_$1115	0.1309
ERBB3_$1328	PKP4_$1168	0.1784
ERBB3_$1328	PKP4_$478	0.1807
ERBB3_$1328	PKP4_$415	0.0911
ERBB3_$1328	PLEKHA6_$492	0.1779
ERBB3_$1328	PTPN11_$580	0.1952
ERBB3_$1328	SHANK2_393	0.1599
ERBB3_$1328	SHB_$333	0.1744
ERBB3_$1328	SHB_$355	0.2022
ERBB3_$1328	SHC1_$427; $317	0.1726
ERBB3_$1328	TBCB_$98	0.172
ERBB3_$1328	TJP2_426	0.165
ERBB3_$1328	TJP2_$1118	0.1555
ERBB3_$1328	TNS3_855	0.1855
EGFR; ERBB2; ERBB4_$727; 735; 733	ERRFI1_$394	0.091
FER_$402	CDC2; CDK2; CDK3_$15; $15; $15	0.1887
FER_$402	CFL1_$139	0.1639
FER_$402	CTTN_$446; $409	0.1864
FER_$402	GAB1_$659	0.1869
FER_$402	HEFL_195	0.1015
FER_$402	KDR_$1214	0.1014
FER_$402	MAPK3_$204	0.1839
FER_$402	NEDD9_241	0.2023
FER_$402	PTK2_$576	0.182
FER_$402	PTPN11_$580	0.2061
FER_$402	PTPRA_$798; $789	0.1845
FER_$402	PXN_$88; $88; $88	0.1943
FER_$402	PXN_$118; $118; $118	0.2458
FER_$402	SgK269_$635	0.1817
FER_$402	SH2D3C_$495	0.0962
FER_$402	SHB_$333	0.1831
FER_$402	STAT3_$705	0.1729
FER_$402	TLN1_436	0.19
FER_$402	TNK2_$518	0.2015
FER_$714	AXL_$695, 696	0.0979
FER_$714	CTNND1_904	0.1728
FER_$714	TYRO3; MERTK_681, 685; $749, $753	0.0827
FER_$714	PTK2_$576, $577	0.1544
FGFR1_$653	CDC2; CDK2; CDK3_$15; $15; $15	0.0984
FGFR1_$653	FGFR1_$653, $654	0.0897
FGFR1_$653	GIT1_598	0.083
FGFR1_$653	HNRPA0_$180	0.1025
FGFR1_$653	HNRPA2B1_331	0.0939
FGFR1_$653	LPP_273	0.0992
FGFR1_$653	PTK2_$397	0.1014
FGFR1_$653	TBCB_$98	0.0946
FGFR1_$653	TNK2_$857	0.0926
FGFR1_$653	TNS3_855	0.0959
FGFR1_$653, $654	FGFR1_$653	0.0897
FGFR1_$653, $654	GIT1_598	0.0826
FGFR1_$653, $654	HNRPA0_$180	0.0942
FGFR1_$653, $654	PTK2_$397	0.0873
FGR_208	ABL1; ABL2_$393; $412; $439	0.1365
FGR_208	ACTB; ACTG1; ACTA1_53; 53; $55	0.1086
FGR_208	ANXA5_93	0.1045
FGR_208	GPRC5A_$347	0.1364
FGR_208	HCK_$208	0.1159
FGR_208	INPP5D_$864	0.1493
FGR_208	MAPK12_185	0.1384
FGR_208	PDHA1; PDHA2_$301; 299	0.1301
FGR_208	PECAM1_$713	0.1837
FGR_208	SFTPC_16	0.1293
FGR_208	SYK_296	0.1153
FGR_208	TNS1_366	0.1394
FGR_208	VCL_691; 691	0.1216
FGR_$412	DYRK1A; DYRK1B_$321; $273	0.0941
FGR_$412	FCER1G_76	0.1083
FGR_$412	FCER1G_65	0.1042
FGR_$412	GPRC5A_$347	0.1007
FGR_$412	GPRC5A_$347, $350	0.0953
FGR_$412	GSK3A; GSK3B_$279; $216	0.0944
FGR_$412	LYN; HCK_$396; $410	0.0972
FGR_$412	INPP5D_$1021	0.099
FGR_$412	LST1_88	0.0808
FGR_$412	MAPK14_$181	0.0991
FGR_$412	PECAM1_$713	0.1322
FGR_$412	PRKCD_$334	0.1022
FGR_$412	PRPF4B_$849	0.0925
FGR_$412	PTK2_$576, $577	0.0937
FGR_$412	PTK2_$576	0.0903
FGR_$412	PTPN6_$564	0.1011
FGR_$412	PXN_$118; $118; $118	0.1043
FGR_$412	SIGLEC5_544	0.0962
FGR_$412	STAT3_$705	0.0908
FGR_$412	TLN1_436	0.1003
FGR_209	DDR1_792, $796	0.1091
FGR_209	MAPK14_$181	0.1054
FGR_209	PTK2_$576	0.0996
FGR_209	STAT3_$705	0.1089
FGR_209	TNS1_1404	0.1041
FYN; YES1; FGR_185; 193; 180	A2M_708	0.0852
FYN; YES1; FGR_185; 193; 180	ABL1; ABL2_$393; $412; $439	0.0879
FYN; YES1; FGR_185; 193; 180	ANXA5_93	0.0909
FYN; YES1; FGR_185; 193; 180	ATP1A1_$260	0.0873
FYN; YES1; FGR_185; 193; 180	CALM1_$99	0.0823
FYN; YES1; FGR_185; 193; 180	DYRK2; DYRK4_$309; 286	0.1076
FYN; YES1; FGR_185; 193; 180	GPRC5A_$347	0.0925
FYN; YES1; FGR_185; 193; 180	GRLF1_$1105	0.0805
FYN; YES1; FGR_185; 193; 180	GSK3A; GSK3B_$279; $216	0.0899
FYN; YES1; FGR_185; 193; 180	LPP_$317	0.0808
FYN; YES1; FGR_185; 193; 180	MAPK13_182	0.088
FYN; YES1; FGR_185; 193; 180	MPZL1_$263	0.0826
FYN; YES1; FGR_185; 193; 180	PECAM1_$713	0.0924
FYN; YES1; FGR_185; 193; 180	PIK3R1; PIK3R3_$467; 199	0.0807
FYN; YES1; FGR_185; 193; 180	PRPF4B_$849	0.0951
FYN; YES1; FGR_185; 193; 180	PTTG1IP_$174	0.0839
FYN; YES1; FGR_185; 193; 180	S100A10_24	0.0877
FYN; YES1; FGR_185; 193; 180	TNS1_$1326	0.091
FLT1_1048, 1053	DDR1_792, $796	0.1327
FLT1_1048, 1053	HGS_132	0.104
FLT1_1048, 1053	HIPK1; HIPK2_$352; $361	0.1437
FLT1_1048, 1053	KDR_$1214	0.1172
FLT1_1048, 1053	FLT4; KDR_1063, 1068; $1054, $1059	0.0856
FLT1_1048, 1053	LCP1_$28	0.0832
FLT1_1048, 1053	PECAM1_$713	0.1552
FLT1_1048, 1053	PTK2_$576	0.1338
FLT1_1048, 1053	PTK2_$577	0.1382
FLT1_1048, 1053	TBCB_$98	0.1387
FRK_$46	ANK3_533	0.1309
FRK_$46	CDC2_$15	0.203
FRK_$46	CDC2; CDK2; CDK3_$15; $15; $15	0.2436
FRK_$46	CDK2; CDK3_$15; $15	0.1765
FRK_$46	DDR1_792, $796	0.1922
FRK_$46	DDR1_$513	0.1453
FRK_$46	DYRK1A; DYRK1B_$321; $273	0.2073
FRK_$46	EEF1A1; EEF1A2_$141; $141	0.1599
FRK_$46	EGFR_$1172	0.1807
FRK_$46	FRK_$497	0.1226
FRK_$46	GPRC5A_$347, $350	0.2685
FRK_$46	GRLF1_$1105	0.2334
FRK_$46	GSK3A; GSK3B_$279; $216	0.27
FRK_$46	HIPK1; HIPK2_$352; $361	0.2225
FRK_$46	HIPK3_$359	0.1951
FRK_$46	KRT7_$39	0.1911
FRK_$46	LOC94839_707	0.2052
FRK_$46	LYN_$193	0.099
FRK_$46	LYN_$192	0.1664
FRK_$46	MAPK13_182	0.2044
FRK_$46	MAPK14_$181	0.207
FRK_$46	MAPK1_$186	0.2021
FRK_$46	MAPK3_$204	0.1949
FRK_$46	MUC1_1209, $1212	0.1786
FRK_$46	MUC1_1209	0.1792
FRK_$46	MUC1_$1203, $1212	0.1653
FRK_$46	PKP1_214	0.1088
FRK_$46	PKP1_187	0.0852
FRK_$46	PRKCD_$313	0.3093
FRK_$46	PRKCD_$334	0.1757
FRK_$46	PRPF4B_$849	0.2878
FRK_$46	PTK2_$576	0.188
FRK_$46	PTK6_$447	0.1567
FRK_$46	PTPRA_$798; $789	0.2261
FRK_$46	PXN_$118; $118; $118	0.192
FRK_$46	SHC1_$427; $317	0.1951
FRK_$46	LCK; FYN; YES1; SRC_$394; $420; $425; $418	0.1968
FRK_$46	STAT5A; STAT5B_$694; $699	0.1765
FRK_$497	BAIAP2_$337	0.1079
FRK_$497	FRK_$46	0.1226
FRK_$497	GPRC5A_$347, $350	0.1263
FRK_$497	GSK3A; GSK3B_$279; $216	0.1054
FRK_$497	PRKCD_$313	0.1324
FRK_$497	PTTG1IP_$174	0.1145
HCK_$208	ABL1; ABL2_$393; $412; $439	0.1245
HCK_$208	ACTB; ACTG1_$294; 294	0.1708
HCK_$208	AFAP1L2_$413	0.1192
HCK_$208	AXL_$695	0.1141
HCK_$208	CLTC_898	0.0888
HCK_$208	FCER1G_76	0.1418
HCK_$208	FCER1G_65	0.1196
HCK_$208	FGR_208	0.1159
HCK_$208	HBA1_24	0.1212
HCK_$208	INPP5D_$864	0.1309
HCK_$208	LCK_$192	0.1218
HCK_$208	MAPK11_190	0.1211
HCK_$208	MAPK12_185	0.2013
HCK_$208	MAPK13_182	0.1635
HCK_$208	MAPK14_$181	0.1657
HCK_$208	MYH9_753	0.1049
HCK_$208	PDHA1; PDHA2_$301; 299	0.1267
HCK_$208	PGAM2; PGAM1_92; $91	0.1122
HCK_$208	PRKCD_$313	0.135
HCK_$208	PTPN18_$387	0.1106
HCK_$208	PTPN6_$564	0.1167
HCK_$208	S100A10_24	0.1144
HCK_$208	SLAMF1_$281	0.1374
HCK_$208	STAT3_$705	0.1473
HCK_$208	TYROBP_91	0.131
HCK_$208	FYN; YES1_213; 221	0.1133
LYN; HCK_$396; $410	ABL1; ABL2_$393; $412; $439	0.2728
LYN; HCK_$396; $410	ACTR3; ACTR3B_202; 202	0.0813
LYN; HCK_$396; $410	ALB_108	0.1367
LYN; HCK_$396; $410	ANXA1_206	0.1282
LYN; HCK_$396; $410	ANXA5_93	0.0982
LYN; HCK_$396; $410	APP_$757; $682; $738	0.2244
LYN; HCK_$396; $410	CD46_$354	0.3227
LYN; HCK_$396; $410	CD46_$357	0.1355
LYN; HCK_$396; $410	CLDN3_214	0.1107
LYN; HCK_$396; $410	CLTC_$633	0.1308
LYN; HCK_$396; $410	CTNND1_904	0.3774
LYN; HCK_$396; $410	DDR1_792, $796, 797	0.1254
LYN; HCK_$396; $410	DDR2_$736, $740	0.2023
LYN; HCK_$396; $410	ENO1; ENO2; ENO3_$43; 43; $43	0.2027
LYN; HCK_$396; $410	EPS8L1_684	0.0892
LYN; HCK_$396; $410	EPS8_525	0.1233
LYN; HCK_$396; $410	F11R_280	0.1726
LYN; HCK_$396; $410	FCER1G_76	0.1763
LYN; HCK_$396; $410	FGR_$412	0.0972
LYN; HCK_$396; $410	G6PD_$400	0.1792
LYN; HCK_$396; $410	G6PD_502	0.1347
LYN; HCK_$396; $410	GPRC5A_$347	0.2656
LYN; HCK_$396; $410	GPRC5A_$320	0.107
LYN; HCK_$396; $410	GPRC5C_438	0.0948
LYN; HCK_$396; $410	GPRC5C_312	0.1121
LYN; HCK_$396; $410	GSK3A; GSK3B_$279; $216	0.3003
LYN; HCK_$396; $410	HIPK1; HIPK2_$352; $361	0.2931
LYN; HCK_$396; $410	HNRPH3_$296	0.0957
LYN; HCK_$396; $410	ICK_156, $159	0.0945
LYN; HCK_$396; $410	INPP5D_$864	0.1859
LYN; HCK_$396; $410	IQGAP1_654	0.091
LYN; HCK_$396; $410	FLT4; KDR_1063, 1068; $1054, $1059	0.0883
LYN; HCK_$396; $410	KRT7_204	0.1536
LYN; HCK_$396; $410	LCP1_276	0.1083
LYN; HCK_$396; $410	LST1_88	0.0807
LYN; HCK_$396; $410	TF; LTF_536; 548	0.0986
LYN; HCK_$396; $410	LYN_$507	0.1779
LYN; HCK_$396; $410	LYN_$472	0.1198
LYN; HCK_$396; $410	MAPK13_182	0.3053
LYN; HCK_$396; $410	MAPK14_$181	0.3081
LYN; HCK_$396; $410	MUC1_$1229	0.137
LYN; HCK_$396; $410	MUC1_$1203, 1209	0.1652
LYN; HCK_$396; $410	MYH9_753	0.1441
LYN; HCK_$396; $410	NRP1_920	0.14
LYN; HCK_$396; $410	PDZK1IP1_99	0.096
LYN; HCK_$396; $410	PGAM2; PGAM1_92; $91	0.2243
LYN; HCK_$396; $410	PHB2_248	0.0812
LYN; HCK_$396; $410	PIK3R2_$464	0.1676
LYN; HCK_$396; $410	PIK3R1; PIK3R3_$467; 199	0.0923
LYN; HCK_$396; $410	PLCG1_977	0.1168
LYN; HCK_$396; $410	PTK2_$576, $577	0.3581
LYN; HCK_$396; $410	PTK2_$576	0.3058
LYN; HCK_$396; $410	PTPN11_$542	0.1496
LYN; HCK_$396; $410	PTPN18_$387	0.124
LYN; HCK_$396; $410	PTPN6_$564	0.1553
LYN; HCK_$396; $410	PTTG1IP_$174	0.257
LYN; HCK_$396; $410	PYGL_75	0.09
LYN; HCK_$396; $410	SDCBP_46	0.1157
LYN; HCK_$396; $410	SLAMF1_$281	0.1708
LYN; HCK_$396; $410	FYN; YES1; SRC_440; $445; 438	0.0816
LYN; HCK_$396; $410	LCK; FYN; YES1; SRC_$394; $420; $425; $418	0.307
LYN; HCK_$396; $410	TKT_$275	0.1046
LYN; HCK_$396; $410	VIL2_423	0.089
LYN; HCK_$396; $410	WIPF2_74	0.1058
INSR; IGF1R_$1189; $1177; $1165	ATP1A1_$260	0.2031
INSR; IGF1R_$1189; $1177; $1165	BAIAP2L1_274	0.0907
INSR; IGF1R_$1189; $1177; $1165	BCAR1_$128	0.1824
INSR; IGF1R_$1189; $1177; $1165	BCAR1_$249	0.1799
INSR; IGF1R_$1189; $1177; $1165	BCAR1_$234	0.1888
INSR; IGF1R_$1189; $1177; $1165	CDC2; CDK2; CDK3_$15; $15; $15	0.1907
INSR; IGF1R_$1189; $1177; $1165	CFL1; CFL2_$84; 85	0.0847
INSR; IGF1R_$1189; $1177; $1165	CTTN_$446; $409	0.2031
INSR; IGF1R_$1189; $1177; $1165	EGFR_$1197	0.1799
INSR; IGF1R_$1189; $1177; $1165	EGFR_$1172	0.1842
INSR; IGF1R_$1189; $1177; $1165	EPHA2_$772	0.1825
INSR; IGF1R_$1189; $1177; $1165	EPHA2_$588, $594	0.1778
INSR; IGF1R_$1189; $1177; $1165	GAB1_$259	0.0817
INSR; IGF1R_$1189; $1177; $1165	GIT2_$592	0.197
INSR; IGF1R_$1189; $1177; $1165	KRT7_$39	0.1885
INSR; IGF1R_$1189; $1177; $1165	PKP4_$478	0.1848
INSR; IGF1R_$1189; $1177; $1165	PTK2_$397	0.1759
INSR; IGF1R_$1189; $1177; $1165	PXN_$88; $88; $88	0.2033
INSR; IGF1R_$1189; $1177; $1165	PXN_$118; $118; $118	0.1837
INSR; IGF1R_$1189; $1177; $1165	SGK223_$390	0.188
INSR; IGF1R_$1189; $1177; $1165	SHB_$355	0.1861
INSR; IGF1R_$1189; $1177; $1165	TNK2_$284	0.1028
INSR; IGF1R_$1189; $1177; $1165	TNK2_$518	0.1825
INSR; IGF1R_$1189; $1177; $1165	TNS3_855	0.2147
INSR; IGF1R_$1189; $1177; $1165	TNS3_$780	0.2171
INSR; IGF1R_$1189; $1177; $1165	WIPF2_74	0.1165
INSR; IGF1R_$1185, $1189; $1173, $1177; $1161, $1165	AXL_$695	0.0923
INSR; IGF1R_$1185, $1189; $1173, $1177; $1161, $1165	GAB1_$406	0.0943
INSR; IGF1R_$1185, $1189; $1173, $1177; $1161, $1165	MAPK12_185	0.094
INSR; IGF1R_$1185, $1189; $1173, $1177; $1161, $1165	PTK2_$576, $577	0.0905
INSR; IGF1R_$1185, $1189; $1173, $1177; $1161, $1165	TLN1_436	0.104
JAK1_$1022, $1023	SFTPC_16	0.0803
JAK2_$570	ANXA2_$29	0.1103
JAK2_$570	ANXA2_$23	0.1086
JAK2_$570	C11orf52_103	0.1081
JAK2_$570	CAV1_$14	0.1191
JAK2_$570	FLJ10769_85	0.1058
JAK2_$570	GAB1_$659	0.1243
JAK2_$570	HEFL_350	0.1004
JAK2_$570	NEDD9_241	0.1116
JAK2_$570	PECAM1_$713	0.1198
JAK2_$570	PTK2_$576	0.1062
JAK2_$570	PXN_$88; $88; $88	0.107
JAK2_$570	PXN_$118; $118; $118	0.1308
JAK2_$570	SgK269_$635	0.1093
JAK2_$570	STAT3_$705	0.1072
JAK2_$570	STAT3_$704	0.1124
JAK2_$570	TAGLN2; TAGLN3_191; 192	0.1093
JAK2_$570	TLN1_436	0.1064
JAK2_$570	TNS1_1404	0.1055
KDR_$1214	CBL_$700	0.1006
KDR_$1214	CDC2; CDK2; CDK3_$15; $15; $15	0.1126
KDR_$1214	CTTN_$446; $409	0.1147
KDR_$1214	FER_$402	0.1014
KDR_$1214	FLT1_1048, 1053	0.1172
KDR_$1214	NEDD9_241	0.146
KDR_$1214	NEDD9_$166	0.1124
KDR_$1214	PTK2_$397	0.1165
KDR_$1214	PXN_$118; $118; $118	0.1059
KDR_$1214	TLN1_436	0.1124
KDR_$1214	TNS3_855	0.1144
KDR_$1214	TNS3_$780	0.1177
FLT4; KDR_1063, 1068; $1054, $1059	ANXA5_93	0.0902
FLT4; KDR_1063, 1068; $1054, $1059	DDR2_$736, $740	0.0878
FLT4; KDR_1063, 1068; $1054, $1059	FLT1_1048, 1053	0.0856
FLT4; KDR_1063, 1068; $1054, $1059	LYN; HCK_$396; $410	0.0883
FLT4; KDR_1063, 1068; $1054, $1059	PECAM1_$713	0.0948
LCK_$505	C7orf51_460	0.0992
LCK_$505	CD46_$354	0.1731
LCK_$505	CDC2; CDK2; CDK3_$15; $15; $15	0.2102
LCK_$505	CFL1_$139	0.1771
LCK_$505	CFL1_$67	0.1134
LCK_$505	CTNND1_335	0.1299
LCK_$505	CTNND1_904	0.1735
LCK_$505	CTTN_$446; $409	0.1815
LCK_$505	DDX3X_$103; 104	0.1472
LCK_$505	DLG3_$673	0.1704
LCK_$505	DNAJA1_$381	0.0992
LCK_$505	DYRK1A; DYRK1B_$321; $273	0.1658
LCK_$505	FGD6_754	0.0891
LCK_$505	GDI2_$203	0.092
LCK_$505	GRLF1_$1087	0.1778
LCK_$505	GSK3A; GSK3B_$279; $216	0.1654
LCK_$505	HSPA4_$336	0.0908
LCK_$505	LOC94839_707	0.1832
LCK_$505	MAP1B_1889	0.0987
LCK_$505	MAPK14_$181	0.1718
LCK_$505	MATR3_219	0.0816
LCK_$505	MET_$1003	0.1786
LCK_$505	NEDD9_$177, $189	0.106
LCK_$505	PRKCD_$313	0.1966
LCK_$505	PRPF4B_$849	0.1647
LCK_$505	PTK2_$576	0.1723
LCK_$505	PTK2_$397	0.1794
LCK_$505	PTPN6_$536	0.1202
LCK_$505	PTPRE_$696	0.1605
LCK_$505	PXN_$118; $118; $118	0.171
LCK_$505	LCK; FYN; YES1; SRC_$394; $420; $425; $418	0.1719
LCK_$505	TBCB_$98	0.1859
LCK_$505	VAV1_$844	0.111
LCK_$505	ZNF598_$306	0.1092
LCK_$192	ACTB; ACTG1_$294; 294	0.1678
LCK_$192	AFAP1L2_$413	0.1359
LCK_$192	CDC2_$15	0.1441
LCK_$192	CDC2; CDK2; CDK3_$15; $15; $15	0.1584
LCK_$192	DDR1_792, $796	0.1415
LCK_$192	DOK2_$299	0.1076
LCK_$192	DYRK1A; DYRK1B_$321; $273	0.1312
LCK_$192	FAM62A_$822	0.1321
LCK_$192	FCER1G_65	0.1304
LCK_$192	GPRC5A_$347, $350	0.1404
LCK_$192	GRLF1_$1105	0.1568
LCK_$192	GSK3A; GSK3B_$279; $216	0.1328
LCK_$192	HCK_$208	0.1218
LCK_$192	INPP5D_$864	0.134
LCK_$192	LYN_$193	0.1067
LCK_$192	MAPK12_185	0.1343
LCK_$192	MAPK13_182	0.1819
LCK_$192	MAPK14_$181	0.1597
LCK_$192	MAPK1_$186	0.1376
LCK_$192	PECAM1_$713	0.1345
LCK_$192	PRKCD_$313	0.1677
LCK_$192	PRPF4B_$849	0.1389
LCK_$192	RA70_197	0.0926
LCK_$192	SIMILARTORGS12_2786180666410201267	0.1464
LCK_$192	SLAMF1_$281	0.1484
LCK_$192	STAT3_$705	0.1731
LCK_$192	VCL_$821; $821	0.1337
LCK_$192	VIM_$52	0.1357
LCK_$192	VIM_$60	0.1392
LYN_$193	CDC2_$15	0.1103
LYN_$193	FRK_$46	0.099
LYN_$193	LCK_$192	0.1067
LYN_$193	LOC94839_707	0.1055
LYN_$193	MAPK14_$181	0.1038
LYN_$193	MUC1_$1212	0.1078
LYN_$193	PGAM2; PGAM1_92; $91	0.108
LYN_$193	PIK3R1_$467	0.0962
LYN_$193	PRKCD_$313	0.1022
LYN_$193	PRPF4B_$849	0.1103
LYN_$193	STAT3_$705	0.118
LYN_$193	STAT3_$704	0.1025
LYN_305	DDR1_792, $796	0.0804
LYN_305	MUC1_$1203, 1209, $1212	0.0831
LYN_305	MUC1_$1243	0.0854
LYN_$315	CDC42BPB_1638	0.092
LYN_$315	CDV3_$244; $161	0.0976
LYN_$315	CTNND1_193	0.0909
LYN_$315	CTNND1_$221	0.0904
LYN_$315	GAB1_$373	0.0913
LYN_$315	KIAA1217_$388	0.0978
LYN_$315	MET_$1003	0.0877
LYN_$315	MET_$1234	0.0924
LYN_$315	MET_$1234, $1235	0.0914
LYN_$315	PDZD11_$10	0.0819
LYN_$315	PLEKHA7_470	0.0943
LYN_$315	PTPRK_858	0.0924
LYN_$315	TBCB_$98	0.0853
LYN_$507	AFAP1L2_$413	0.1917
LYN_$507	ATP1A1_$260	0.2169
LYN_$507	CD46_$354	0.1957
LYN_$507	CDC2; CDK2; CDK3_$15; $15; $15	0.2128
LYN_$507	CTNND1_904	0.2172
LYN_$507	CTTN_$446; $409	0.199
LYN_$507	EGFR_$1197	0.2082
LYN_$507	EGFR_$1172	0.2006
LYN_$507	EGFR_$998	0.0832
LYN_$507	ENO1; ENO2; ENO3_$43; 43; $43	0.1747
LYN_$507	EPHB4_987	0.1222
LYN_$507	GRLF1_$1087	0.1905
LYN_$507	GSK3A; GSK3B_$279; $216	0.1987
LYN_$507	LYN; HCK_$396; $410	0.1779
LYN_$507	KRT7_$39	0.2126
LYN_$507	MAPK14_$181	0.1949
LYN_$507	MET_$1234	0.2026
LYN_$507	PTK2_$576	0.1889
LYN_$507	SHB_$355	0.1975
LYN_$507	SRC_$529	0.0862
LYN_$507	UMPS_37	0.0824
LYN_$507	YES1_$536	0.1126
LYN_$472	ACTB; ACTG1_$294; 294	0.1306
LYN_$472	ANXA2_$237	0.1246
LYN_$472	CFL1_$139	0.1202
LYN_$472	DOK2_$299	0.1013
LYN_$472	ENO1; ENO2; ENO3_$43; 43; $43	0.1387
LYN_$472	FAM62A_$822	0.1171
LYN_$472	FLNA_2387	0.1063
LYN_$472	GDI2_$203	0.0889
LYN_$472	GPRC5A_$347, $350	0.1249
LYN_$472	GRLF1_$1105	0.1226
LYN_$472	GSK3A; GSK3B_$279; $216	0.1092
LYN_$472	LYN; HCK_$396; $410	0.1198
LYN_$472	HIPK1; HIPK2_$352; $361	0.1176
LYN_$472	RPSA; LOC387867_$138; 139	0.1096
LYN_$472	MAPK12_185	0.123
LYN_$472	MUC1_$1203, 1209, $1212	0.113
LYN_$472	MUC1_1209, $1212	0.1498
LYN_$472	MUC1_$1212	0.1313
LYN_$472	MUC1_$1203, 1209	0.1217
LYN_$472	MUC1_1209	0.1146
LYN_$472	PIK3CD_$524	0.0954
LYN_$472	PIK3R1_$580	0.1245
LYN_$472	PRKCD_$313	0.1219
LYN_$472	PRPF4B_$849	0.1178
LYN_$472	PSMA2_75	0.0803
LYN_$472	PTK2_$576, $577	0.1097
LYN_$472	PTTG1IP_$174	0.1183
LYN_$472	STAT3_$705	0.1302
LYN_$472	STAT3_$704	0.1196
LYN_$472	TKT_$275	0.1037
LYN_$472	TLN1_26	0.1197
LYN_$472	TLN1_$70	0.1207
LYN_$472	VCL_691; 691	0.116
LYN_$192	CDC2; CDK2; CDK3_$15; $15; $15	0.2534
LYN_$192	DYRK1A; DYRK1B_$321; $273	0.1989
LYN_$192	DYRK2; DYRK4_$309; 286	0.1554
LYN_$192	FRK_$46	0.1664
LYN_$192	GPRC5A_$347, $350	0.2046
LYN_$192	GRLF1_$1105	0.176
LYN_$192	GSK3A; GSK3B_$279; $216	0.2574
LYN_$192	HIPK1; HIPK2_$352; $361	0.1761
LYN_$192	HIPK3_$359	0.1596
LYN_$192	HIST1H2BK; H2BFS; HIST1H2BD; HIST1H2BC; HIST2H2BF; HIST1H2BH; HIST1H2BN; HIST1H2BM; HIST1H2BL_40; 40; 40; 40; 41; 40; 40; 40; 40	0.1444
LYN_$192	RPSA; LOC387867_$138; 139	0.1337
LYN_$192	MAPK13_182	0.1785
LYN_$192	MAPK14_$181	0.1702
LYN_$192	MAPK1_$186	0.1812
LYN_$192	PRKCD_$313	0.1828
LYN_$192	PRPF4B_$849	0.243
LYN_$192	PTK2_$576	0.1652
LYN_$192	PTK6_$447	0.1525
LYN_$192	LCK; FYN; YES1; SRC_$394; $420; $425; $418	0.1717
LYN_$192	VCL_$821; $821	0.1578
TYRO3; MERTK_685; $753	ATP1A1_$260	0.1228
TYRO3; MERTK_685; $753	CDC2_$15	0.1053
TYRO3; MERTK_685; $753	CDC2; CDK2; CDK3_$15; $15; $15	0.1103
TYRO3; MERTK_685; $753	CDV3_$244; $161	0.1176
TYRO3; MERTK_685; $753	CTTN_$446; $409	0.1199
TYRO3; MERTK_685; $753	EGFR_$1197	0.1082
TYRO3; MERTK_685; $753	ERBB2IP_$1104	0.1184
TYRO3; MERTK_685; $753	ERBB2IP_1164	0.1237
TYRO3; MERTK_685; $753	MET_$1234	0.1167
TYRO3; MERTK_685; $753	PKP3_$84	0.1193
TYRO3; MERTK_685; $753	PKP4_$478	0.1122
TYRO3; MERTK_685; $753	PTPN11_$580	0.1135
TYRO3; MERTK_685; $753	SHB_$355	0.1303
TYRO3; MERTK_685; $753	TAGLN2; TAGLN3_191; 192	0.1112
TYRO3; MERTK_685; $753	TNS3_855	0.1126
TYRO3; MERTK_681, 685; $749, $753	FER_$714	0.0827
TYRO3; MERTK_681, 685; $749, $753	PTK2_$576, $577	0.0817
MET_$1003	ABI1_$197	0.1378
MET_$1003	ABLIM1_$173; $461	0.109
MET_$1003	ABLIM3_538	0.0942
MET_$1003	ACP1_$131	0.0968
MET_$1003	ADAM9_815	0.1311
MET_$1003	ANXA2_$187	0.1096
MET_$1003	APLP2_755	0.2187
MET_$1003	ARHGAP5_1108	0.1068
MET_$1003	ENSA; ARPP19_$70; $64	0.1198
MET_$1003	BAIAP2_$337	0.1471
MET_$1003	CDC42BPB_1638	0.1577
MET_$1003	CDV3_$244; $161	0.1441
MET_$1003	CFL1; CFL2_$88; 89	0.1632
MET_$1003	CGN_$99	0.0883
MET_$1003	CTNND1_$334	0.1722
MET_$1003	CTNND1_193	0.1798
MET_$1003	CTNND1_$221	0.119
MET_$1003	CTNND1_$217, $228	0.1218
MET_$1003	CTNND1_$296	0.1545
MET_$1003	CTNND1_$302	0.1574
MET_$1003	CTNND1_$174	0.2022
MET_$1003	CTNND1_$221, $228	0.1339
MET_$1003	CTNND1_335	0.1571
MET_$1003	DCBLD2_715	0.1759
MET_$1003	DCBLD2_621	0.1209
MET_$1003	DCBLD2_732	0.082
MET_$1003	DCBLD2_$750	0.1776
MET_$1003	DSG2_$1012	0.1879
MET_$1003	EGFR_$1069, $1092	0.1427
MET_$1003	EGFR_$998	0.0867
MET_$1003	EPB41L1_$864	0.1117
MET_$1003	EPHA2_$772	0.2686
MET_$1003	EPHB2_$780	0.129
MET_$1003	EPHB4_$774	0.1421
MET_$1003	EPS8_$491	0.1135
MET_$1003	EPS8_$485	0.0922
MET_$1003	ERBB2IP_$1104	0.2723
MET_$1003	ERBB2IP_$920	0.1469
MET_$1003	ERBB2IP_884	0.1281
MET_$1003	ERBB2IP_$1293	0.0894
MET_$1003	ERBB2IP_1164	0.1828
MET_$1003	ERBB2_$877	0.1125
MET_$1003	ERBB3_$1328	0.1985
MET_$1003	FGD6_754	0.0905
MET_$1003	FGD6_748	0.1111
MET_$1003	FLJ90086_894	0.096
MET_$1003	FLOT1_203	0.0959
MET_$1003	GAB1_$373	0.2106
MET_$1003	GAB1_$317	0.1814
MET_$1003	GAB1_$242	0.1031
MET_$1003	GAB1_$406	0.2422
MET_$1003	IRAP_70	0.2224
MET_$1003	ITGB4_$1510; $1440	0.1122
MET_$1003	JUP_$19	0.1329
MET_$1003	JUP_73	0.0978
MET_$1003	KIAA1217_$388	0.1931
MET_$1003	KIAA1681_1212	0.0955
MET_$1003	KIRREL_$721	0.0988
MET_$1003	KRT7_$39	0.2807
MET_$1003	LCK_$505	0.1786
MET_$1003	LDLR_$845	0.1862
MET_$1003	LMBRD2_290	0.0866
MET_$1003	LOC113495_377	0.1497
MET_$1003	LPP_275	0.167
MET_$1003	LSR_$503	0.1912
MET_$1003	LYN_$315	0.0877
MET_$1003	MET_$1235	0.2194
MET_$1003	MET_$1234	0.3211
MET_$1003	MET_$1365	0.2108
MET_$1003	MET_$1234, $1235	0.2877
MET_$1003	MINK1_$906	0.1057
MET_$1003	MLLT4_1480; 1480	0.1386
MET_$1003	MST1R_$1238	0.1318
MET_$1003	MYO10_1128	0.1063
MET_$1003	MYO1E_990	0.1095
MET_$1003	OCLN_315	0.1276
MET_$1003	P140_136	0.0813
MET_$1003	PARD3_1310	0.093
MET_$1003	PDLIM4_191	0.0832
MET_$1003	PDLIM5_$250	0.1897
MET_$1003	PDZD11_$10	0.0998
MET_$1003	PHLDB2_567	0.1343
MET_$1003	PHLDB2_301	0.1004
MET_$1003	PKN2_635	0.0803
MET_$1003	PKP2_166	0.1971
MET_$1003	PKP3_$195, 210	0.082
MET_$1003	PKP3_$195	0.1837
MET_$1003	PKP3_$84	0.2383
MET_$1003	PKP3_210	0.1209
MET_$1003	PKP4_$1115	0.1309
MET_$1003	PKP4_$372	0.1442
MET_$1003	PKP4_$415	0.0925
MET_$1003	PKP4_157	0.1266
MET_$1003	PLEC1_$4611; $4474	0.1209
MET_$1003	PLEKHA5_398	0.0988
MET_$1003	PLEKHA6_$492	0.2609
MET_$1003	PPP1R12A_$911	0.0914
MET_$1003	PTPRE_$696	0.1654
MET_$1003	RAB7A_$183	0.0981
MET_$1003	RBM3_$129	0.0872
MET_$1003	RPGRIP1_864	0.082
MET_$1003	S100A11_30	0.1646
MET_$1003	SCEL_588	0.0983
MET_$1003	SH2D4A_$131	0.1032
MET_$1003	SHANK2_393	0.1724
MET_$1003	SHB_$201	0.1983
MET_$1003	SHB_$333	0.2603
MET_$1003	SHB_$355	0.2944
MET_$1003	SHB_$423	0.1977
MET_$1003	STX4_$115	0.1103
MET_$1003	TBCB_$98	0.201
MET_$1003	TFRC_$20	0.1765
MET_$1003	TJP1_1054	0.1329
MET_$1003	TJP2_426	0.1891
MET_$1003	TRIOBP_$173	0.0846
MET_$1003	VAV1_$844	0.1106
MET_$1003	ZC3HAV1_410	0.0952
MET_$1003	ZNF185_349	0.1187
MET_$1003	ZNF185_176	0.1063
MET_$1235	ABI1_$197	0.1362
MET_$1235	ACP1_$131	0.0914
MET_$1235	ADAM9_815	0.1256
MET_$1235	CTNND1_$296	0.1471
MET_$1235	CTNND1_$302	0.1453
MET_$1235	CTNND1_$174	0.1968
MET_$1235	CTNND1_335	0.1482
MET_$1235	DCBLD2_715	0.1695
MET_$1235	DCBLD2_621	0.122
MET_$1235	DSG2_$1012	0.1838
MET_$1235	EPS8_$485	0.0909
MET_$1235	K8_436	0.0954
MET_$1235	KIAA1681_1212	0.0997
MET_$1235	MET_$1003	0.2194
MET_$1235	MET_$1234	0.2092
MET_$1235	MET_$1365	0.189
MET_$1235	MET_$1234, $1235	0.2048
MET_$1235	MLLT4_1480; 1480	0.1358
MET_$1235	PKN2_635	0.0803
MET_$1235	PKP3_$84	0.205
MET_$1235	PLEC1_$4611; $4474	0.1265
MET_$1235	STX4_$115	0.1033
MET_$1235	TRIOBP_$173	0.089
MET_$1235	ZNF185_349	0.1118
MET_$1234	ABI1_$197, $212	0.1095
MET_$1234	ABI1_$197	0.1392
MET_$1234	ABLIM1_$173; $461	0.1071
MET_$1234	ABLIM3_538	0.0897
MET_$1234	ADAM9_815	0.1362
MET_$1234	ALDOA_2	0.1434
MET_$1234	ANKS1A_$454	0.11
MET_$1234	ANKS1A_833	0.0831
MET_$1234	ANXA2_$237	0.2115
MET_$1234	ANXA2_$187	0.1088
MET_$1234	APLP2_750	0.2885
MET_$1234	APLP2_755	0.2296
MET_$1234	APP_$757; $682; $738	0.1921
MET_$1234	APP_$762; $687; $743	0.1083
MET_$1234	ARHGAP5_1108	0.1056
MET_$1234	ARHGEF5_710	0.1299
MET_$1234	ENSA; ARPP19_$70; $64	0.1188
MET_$1234	ATP1A1_$260	0.273
MET_$1234	AXL_696	0.0819
MET_$1234	BAIAP2L1_274	0.0872
MET_$1234	BAIAP2_$337	0.1425
MET_$1234	BCAR1_$387	0.1844
MET_$1234	BCAR1_$249	0.2524
MET_$1234	BCAR1_$267	0.2204
MET_$1234	BCAR3_$266	0.1361
MET_$1234	BCAR3_117	0.1361
MET_$1234	BCS1L_181	0.1477
MET_$1234	CAV1_$14	0.211
MET_$1234	CBLB_$889	0.1146
MET_$1234	CBL_$700	0.1603
MET_$1234	CD2AP_$548	0.1046
MET_$1234	CDC42BPB_1638	0.1597
MET_$1234	CDK2_$15	0.089
MET_$1234	CDC2; CDK2; CDK3_$15; $15; $15	0.2966
MET_$1234	CDKL5_$171	0.1417
MET_$1234	CDV3_$244; $161	0.1456
MET_$1234	CDV3_$190	0.1757
MET_$1234	CFL1_$139	0.2169
MET_$1234	CGN_$99	0.0852
MET_$1234	CTNND1_$334	0.1834
MET_$1234	CTNND1_193	0.1825
MET_$1234	CTNND1_$221	0.1208
MET_$1234	CTNND1_$217, $228	0.1156
MET_$1234	CTNND1_$296	0.1554
MET_$1234	CTNND1_$302	0.1522
MET_$1234	CTNND1_$96	0.2328
MET_$1234	CTNND1_$174	0.2019
MET_$1234	CTNND1_$221, $228	0.1273
MET_$1234	CTNND1_$228	0.2278
MET_$1234	CTNND1_904	0.3075
MET_$1234	CTNND1_$257	0.2267
MET_$1234	CTTN_$446; $409	0.3037
MET_$1234	CTTN_$421; $384	0.2201
MET_$1234	CTTN_$334; $297	0.1369
MET_$1234	CXADR_318	0.0811
MET_$1234	DAPP1_$139	0.141
MET_$1234	DBNL_$162	0.0938
MET_$1234	DCBLD2_$750	0.1676
MET_$1234	DDX3X_$103; 104	0.1763
MET_$1234	DDX3X; DDX3Y_$68; $69; $69	0.1205
MET_$1234	DLG3_$673	0.2046
MET_$1234	DSG2_$1012	0.182
MET_$1234	DYRK1A; DYRK1B_$319; 271	0.1365
MET_$1234	EGFR_$1110	0.1543
MET_$1234	EGFR_$1197	0.2793
MET_$1234	EGFR_$1092	0.208
MET_$1234	EGFR_$1172	0.253
MET_$1234	EPB41L1_343	0.0884
MET_$1234	EPB41L1_$864	0.1099
MET_$1234	EPB41L2_$623	0.1726
MET_$1234	EPHA2_$772	0.2997
MET_$1234	EPHA2_$588, $594	0.2646
MET_$1234	EPHA2_$588	0.2244
MET_$1234	EPHB2_$780	0.1176
MET_$1234	EPHB4_$774	0.1418
MET_$1234	EPS8_$491	0.108
MET_$1234	EPS8_525	0.1235
MET_$1234	ERBB2IP_$1104	0.2873
MET_$1234	ERBB2IP_$920	0.1493
MET_$1234	ERBB2IP_884	0.118
MET_$1234	ERBB2IP_$1293	0.0911
MET_$1234	ERBB2IP_1164	0.1891
MET_$1234	ERBB2_$877	0.1197
MET_$1234	ERBB2_$1248	0.191
MET_$1234	ERBB3_$1289	0.1206
MET_$1234	ERBB3_$1328	0.1901
MET_$1234	ERRFI1_$394	0.254
MET_$1234	F11R_280	0.1895
MET_$1234	FGD6_748	0.1089
MET_$1234	FLJ90086_894	0.0962
MET_$1234	FLNB_$2502	0.2182
MET_$1234	G6PD_$506	0.1453
MET_$1234	GAB1_$373	0.205
MET_$1234	GAB1_$317	0.177
MET_$1234	GAB1_$242	0.096
MET_$1234	GAB1_$406	0.2672
MET_$1234	GIT1_$545	0.1701
MET_$1234	GIT2_$592	0.2012
MET_$1234	GOLGA4_2148	0.081
MET_$1234	GPRC5C_$387	0.112
MET_$1234	INPPL1_$1135	0.1728
MET_$1234	INPPL1_$986	0.2025
MET_$1234	IRAP_70	0.2283
MET_$1234	IRS2_598	0.082
MET_$1234	IRS2_$823	0.1208
MET_$1234	IRS2_742	0.1068
MET_$1234	ITGA3_1051; 1051	0.1071
MET_$1234	ITGB1_$783	0.1944
MET_$1234	ITGB4_$1510; $1440	0.1083
MET_$1234	ITSN2_$967	0.1773
MET_$1234	JUP_548	0.0848
MET_$1234	JUP_$19	0.1327
MET_$1234	JUP_73	0.1002
MET_$1234	K8_436	0.0982
MET_$1234	KIAA0020_119	0.1122
MET_$1234	KIAA1217_$388	0.2072
MET_$1234	KIAA1681_1212	0.0931
MET_$1234	KIRREL_$724	0.166
MET_$1234	KIRREL_$721	0.1003
MET_$1234	KRT18_35	0.0833
MET_$1234	KRT18_23	0.1176
MET_$1234	KRT7_$39	0.3535
MET_$1234	KRT8_266	0.1689
MET_$1234	LAPTM4A_230	0.1241
MET_$1234	LDHA_$238	0.1443
MET_$1234	LDHB_$239	0.1529
MET_$1234	LDLR_$845	0.1912
MET_$1234	LMBRD2_290	0.0873
MET_$1234	LMO7_1672; 1338	0.1049
MET_$1234	LOC113495_377	0.1434
MET_$1234	LOC94839_707	0.2296
MET_$1234	LOC96788_$42	0.1433
MET_$1234	LOC96788_$44	0.1084
MET_$1234	LPHN2_1406	0.1149
MET_$1234	LPP_$300	0.0818
MET_$1234	LPP_275	0.1634
MET_$1234	LPP_273	0.2441
MET_$1234	LSR_$503	0.1982
MET_$1234	LSR_324	0.1769
MET_$1234	LYN_$315	0.0924
MET_$1234	LYN_$507	0.2026
MET_$1234	TYRO3; MERTK_685; $753	0.1167
MET_$1234	MET_$1003	0.3211
MET_$1234	MET_$1235	0.2092
MET_$1234	MET_$1365	0.1939
MET_$1234	MET_$1234, $1235	0.2986
MET_$1234	MINK1_$906	0.0978
MET_$1234	MST1R_$1238	0.1239
MET_$1234	MYO10_1128	0.1044
MET_$1234	MYO1E_990	0.1114
MET_$1234	NCK1_$105	0.1544
MET_$1234	NEDD9_214	0.1708
MET_$1234	OCLN_287	0.1191
MET_$1234	OCLN_315	0.1261
MET_$1234	P140_136	0.0823
MET_$1234	PAG1_$359	0.1163
MET_$1234	PAG1_$341	0.1092
MET_$1234	PARD3_$719	0.2059
MET_$1234	PARD3_$1127	0.0887
MET_$1234	PARD3_$489	0.123
MET_$1234	PARD3_1310	0.0957
MET_$1234	PDAP1_$17	0.086
MET_$1234	PDLIM1_$320	0.0802
MET_$1234	PDLIM5_$250	0.1903
MET_$1234	PDZD11_$7	0.0973
MET_$1234	PDZD11_$10	0.0955
MET_$1234	PHB2_248	0.0913
MET_$1234	PHLDB2_567	0.1318
MET_$1234	PIK3R2_$605	0.148
MET_$1234	PKM2_$104	0.0835
MET_$1234	PKP2_166	0.197
MET_$1234	PKP3_$195, 210	0.0816
MET_$1234	PKP3_$176	0.1977
MET_$1234	PKP3_$195	0.188
MET_$1234	PKP3_$84	0.244
MET_$1234	PKP3_210	0.1187
MET_$1234	PKP4_$1115	0.1287
MET_$1234	PKP4_$1168	0.2242
MET_$1234	PKP4_$478	0.289
MET_$1234	PKP4_$372	0.1466
MET_$1234	PKP4_$415	0.0932
MET_$1234	PKP4_157	0.1295
MET_$1234	PLEC1_$4611; $4474	0.1117
MET_$1234	PLEC1_$4615; $4478	0.1534
MET_$1234	PLEKHA5_398	0.0946
MET_$1234	PLEKHA6_$492	0.2737
MET_$1234	PLEKHA7_470	0.1452
MET_$1234	PPP1R12A_$911	0.096
MET_$1234	PRPF4B_$849	0.2383
MET_$1234	PTK2_$576	0.2504
MET_$1234	PTK2_$397	0.2503
MET_$1234	PTPN11_$580	0.2428
MET_$1234	PTPRA_$798; $789	0.2385
MET_$1234	PTPRE_$696	0.1647
MET_$1234	PTPRK_858	0.1211
MET_$1234	PTTG1IP_$174	0.229
MET_$1234	PXN_$118; $118; $118	0.2543
MET_$1234	RAB7A_$183	0.1051
MET_$1234	RBM3_$129	0.083
MET_$1234	RFFL_34	0.101
MET_$1234	RPGRIP1_864	0.0816
MET_$1234	RPLP0_$24	0.0981
MET_$1234	RPS27_30	0.1891
MET_$1234	S100A11_30	0.1745
MET_$1234	SCEL_588	0.0975
MET_$1234	SgK269_$635, $641	0.1303
MET_$1234	SH2D4A_$131	0.0905
MET_$1234	SHANK2_393	0.1663
MET_$1234	SHB_$201	0.2177
MET_$1234	SHB_$333	0.2804
MET_$1234	SHB_$355	0.3464
MET_$1234	SHB_$423	0.2088
MET_$1234	SHC1_$427; $317	0.2502
MET_$1234	SLC7A11_15	0.1344
MET_$1234	SNRP70_$126	0.1003
MET_$1234	FYN; YES1; SRC_440; $445; 438	0.0871
MET_$1234	STAM2_$374	0.0821
MET_$1234	STX4_$115	0.1071
MET_$1234	TAGLN2; TAGLN3_191; 192	0.2451
MET_$1234	TBCB_$98	0.1999
MET_$1234	TFRC_$20	0.1891
MET_$1234	TJAP1_$352	0.0866
MET_$1234	TJP1_1054	0.1281
MET_$1234	TJP2_426	0.19
MET_$1234	TJP2_$1118	0.1901
MET_$1234	TLN1_436	0.2474
MET_$1234	TMEM106B_$90	0.0891
MET_$1234	TNS3_855	0.2861
MET_$1234	TNS3_601	0.169
MET_$1234	TNS3_$780	0.2762
MET_$1234	TRIM25_$278	0.0914
MET_$1234	TRIOBP_$173	0.0818
MET_$1234	TXNRD1_$131	0.123
MET_$1234	YBX1_$162	0.1184
MET_$1234	FYN; YES1_$214; 222	0.0802
MET_$1234	ZNF185_176	0.1026
MET_$1234	ZYX_316	0.0905
MET_$1365	BAIAP2_$337	0.1406
MET_$1365	CTNND1_$334	0.1727
MET_$1365	CTNND1_$217, $228	0.1209
MET_$1365	CTNND1_$296	0.1589
MET_$1365	CTNND1_$302	0.1528
MET_$1365	CTNND1_$174	0.1841
MET_$1365	CTNND1_$221, $228	0.1264
MET_$1365	CTNND1_335	0.1532
MET_$1365	DCBLD2_715	0.1653
MET_$1365	DCBLD2_621	0.1228
MET_$1365	DSG2_$1012	0.1645
MET_$1365	EGFR_$998	0.0801
MET_$1365	EPB41L1_$864	0.1093
MET_$1365	EPS8_$491	0.1085
MET_$1365	ERBB2IP_884	0.1246
MET_$1365	ERBB2IP_$1293	0.0879
MET_$1365	GAB1_$242	0.1022
MET_$1365	JUP_73	0.0982
MET_$1365	KIAA1681_1212	0.095
MET_$1365	MET_$1003	0.2108
MET_$1365	MET_$1235	0.189
MET_$1365	MET_$1234	0.1939
MET_$1365	MET_$1234, $1235	0.1901
MET_$1365	MST1R_$1238	0.1277
MET_$1365	PDZD11_$10	0.0986
MET_$1365	PHLDB2_567	0.1247
MET_$1365	PHLDB2_301	0.1043
MET_$1365	PKP3_$84	0.1972
MET_$1365	PPP1R12A_$911	0.0898
MET_$1365	TRIOBP_$173	0.0831
MET_$1365	ZC3HAV1_410	0.095
MET_$1365	ZNF185_349	0.1158
MET_$1234, $1235	ABI1_$197	0.1386
MET_$1234, $1235	ABLIM1_$173; $461	0.1081
MET_$1234, $1235	ABLIM3_538	0.0919
MET_$1234, $1235	ANKS1A_$454	0.1142
MET_$1234, $1235	ANXA2_$187	0.1026
MET_$1234, $1235	ARHGAP5_1108	0.1043
MET_$1234, $1235	ARHGEF5_710	0.1349
MET_$1234, $1235	ENSA; ARPP19_$70; $64	0.1128
MET_$1234, $1235	BAIAP2_$337	0.1398
MET_$1234, $1235	C11orf59_$40	0.0869
MET_$1234, $1235	CBL_$700	0.1626
MET_$1234, $1235	CDC42BPB_1638	0.1696
MET_$1234, $1235	CDV3_$244; $161	0.1431
MET_$1234, $1235	CTNND1_$334	0.1728
MET_$1234, $1235	CTNND1_193	0.1795
MET_$1234, $1235	CTNND1_$221	0.1236
MET_$1234, $1235	CTNND1_$217, $228	0.1219
MET_$1234, $1235	CTNND1_$296	0.1506
MET_$1234, $1235	CTNND1_$96	0.2303
MET_$1234, $1235	CTNND1_$174	0.1954
MET_$1234, $1235	CTNND1_$221, $228	0.1226
MET_$1234, $1235	CTTN_$446; $409	0.2618
MET_$1234, $1235	CTTN_$421; $384	0.1907
MET_$1234, $1235	CTTN_$334; $297	0.1302
MET_$1234, $1235	DAPP1_$139	0.135
MET_$1234, $1235	DCBLD2_715	0.175
MET_$1234, $1235	DCBLD2_$750	0.169
MET_$1234, $1235	DDX3X_$103; 104	0.1759
MET_$1234, $1235	DLG3_$673	0.19
MET_$1234, $1235	DSG2_$1012	0.1867
MET_$1234, $1235	EGFR_$998	0.0883
MET_$1234, $1235	EPB41L1_$864	0.1137
MET_$1234, $1235	EPHA2_$772	0.2668
MET_$1234, $1235	EPHB2_$780	0.1295
MET_$1234, $1235	EPHB4_$774	0.1462
MET_$1234, $1235	EPS8_$491	0.1135
MET_$1234, $1235	ERBB2IP_$1104	0.2639
MET_$1234, $1235	ERBB2IP_$920	0.1515
MET_$1234, $1235	ERBB2IP_$1293	0.0917
MET_$1234, $1235	ERBB2IP_1164	0.1874
MET_$1234, $1235	ERBB3_$1289	0.1218
MET_$1234, $1235	ERBB3_$1328	0.1807
MET_$1234, $1235	ERRFI1_$394	0.2386
MET_$1234, $1235	FGD6_748	0.1125
MET_$1234, $1235	FLJ90086_894	0.1001
MET_$1234, $1235	FLOT1_203	0.093
MET_$1234, $1235	GAB1_$373	0.2222
MET_$1234, $1235	GAB1_$317	0.1781
MET_$1234, $1235	GAB1_$406	0.2427
MET_$1234, $1235	INPPL1_$1135	0.1868
MET_$1234, $1235	ITGA3_1051; 1051	0.1073
MET_$1234, $1235	ITGB1_$783	0.1911
MET_$1234, $1235	JUP_548	0.0839
MET_$1234, $1235	JUP_$19	0.1288
MET_$1234, $1235	JUP_73	0.099
MET_$1234, $1235	KIAA1681_1212	0.0986
MET_$1234, $1235	KIRREL_$724	0.1637
MET_$1234, $1235	KRT18_23	0.1185
MET_$1234, $1235	LDHB_$239	0.1476
MET_$1234, $1235	LDLR_$845	0.19
MET_$1234, $1235	LMBRD2_290	0.0904
MET_$1234, $1235	LOC113495_377	0.1475
MET_$1234, $1235	LPP_273	0.2156
MET_$1234, $1235	LYN_$315	0.0914
MET_$1234, $1235	MET_$1003	0.2877
MET_$1234, $1235	MET_$1235	0.2048
MET_$1234, $1235	MET_$1234	0.2986
MET_$1234, $1235	MET_$1365	0.1901
MET_$1234, $1235	MINK1_$906	0.1018
MET_$1234, $1235	MLLT4_1480; 1480	0.1317
MET_$1234, $1235	MST1R_$1238	0.1263
MET_$1234, $1235	MYO1E_990	0.1175
MET_$1234, $1235	OCLN_315	0.1234
MET_$1234, $1235	PARD3_$719	0.1966
MET_$1234, $1235	PARD3_1310	0.0948
MET_$1234, $1235	PDLIM5_$250	0.188
MET_$1234, $1235	PDZD11_$7	0.1033
MET_$1234, $1235	PDZD11_$10	0.1007
MET_$1234, $1235	PHLDB2_567	0.1283
MET_$1234, $1235	PHLDB2_301	0.1005
MET_$1234, $1235	PKP2_166	0.2028
MET_$1234, $1235	PKP3_$176	0.1936
MET_$1234, $1235	PKP3_$195	0.1879
MET_$1234, $1235	PKP3_$84	0.237
MET_$1234, $1235	PKP4_$470, $478	0.0937
MET_$1234, $1235	PLEC1_$4611; $4474	0.1241
MET_$1234, $1235	PLEKHA7_470	0.1431
MET_$1234, $1235	PPP1R12A_$911	0.0913
MET_$1234, $1235	RAB7A_$183	0.1132
MET_$1234, $1235	RBM3_$129	0.0853
MET_$1234, $1235	SCEL_588	0.0921
MET_$1234, $1235	SH2D4A_$131	0.1096
MET_$1234, $1235	SHB_$333	0.2507
MET_$1234, $1235	SHB_$355	0.2822
MET_$1234, $1235	STX4_$115	0.105
MET_$1234, $1235	TAGLN2; TAGLN3_191; 192	0.2202
MET_$1234, $1235	TBCB_$98	0.1823
MET_$1234, $1235	TJP1_1054	0.1281
MET_$1234, $1235	TJP2_426	0.184
MET_$1234, $1235	TOM1L2_$372	0.113
MET_$1234, $1235	TRIM25_$278	0.0923
MET_$1234, $1235	TRIOBP_$173	0.0855
MET_$1234, $1235	UBAP2L_858; 858	0.0809
MST1R_$1238	CDC42BPB_1638	0.1345
MST1R_$1238	CTNND1_$334	0.125
MST1R_$1238	CTNND1_193	0.1228
MST1R_$1238	DCBLD2_715	0.1255
MST1R_$1238	DSG2_$1012	0.1273
MST1R_$1238	EPS8_$491	0.1088
MST1R_$1238	ERBB2IP_1164	0.1326
MST1R_$1238	MET_$1003	0.1318
MST1R_$1238	MET_$1234	0.1239
MST1R_$1238	MET_$1365	0.1277
MST1R_$1238	MET_$1234, $1235	0.1263
MST1R_$1238	PHLDB2_567	0.1163
MST1R_$1238	PKP3_$195, 210	0.083
MST1R_$1238	PKP3_$84	0.1321
MST1R_$1238	PPP1R12A_$911	0.0951
MST1R_$1238	RPGRIP1_864	0.083
MST1R_$1238	ZC3HAV1_410	0.0853
MST1R_$1238	ZNF598_$306	0.0966
PDGFRA_$762	PDGFRA_$762, $768	0.0824
PDGFRA_$742	CAV1_$14	0.0982
PDGFRA_$742	DDR1_792, $796	0.1047
PDGFRA_$742	FLJ10769_85	0.0978
PDGFRA_$742	GPRC5A_$347, $350	0.0983
PDGFRA_$742	GRASP_$237	0.0983
PDGFRA_$742	HEFL_244	0.0952
PDGFRA_$742	HEFL_350	0.0983
PDGFRA_$742	MAPK12_185	0.1116
PDGFRA_$742	PECAM1_$713	0.1121
PDGFRA_$742	PXN_$118; $118; $118	0.1004
PDGFRA_$742	STAT3_$705	0.1001
PDGFRA_$742	STAT3_$704	0.0985
PDGFRA_$742	TLN1_436	0.1086
PDGFRA_$742	TNS1_1404	0.1041
PDGFRA_$742	TNS1_339, 366	0.1054
PDGFRA_$768	PDGFRA_849	0.0815
PDGFRA_613	MUC1_$1243	0.0803
PDGFRA_$762, $768	DDR2_$736, $740	0.1527
PDGFRA_$762, $768	MAPK12_185	0.1789
PDGFRA_$762, $768	PDGFRA_$762	0.0824
PDGFRA_$762, $768	PDGFRA_849	0.0923
PDGFRA_$762, $768	PECAM1_$713	0.1713
PDGFRA_$762, $768	PTK2_$576, $577	0.1524
PDGFRA_$762, $768	SPRY1_$53	0.0838
PDGFRA_849	PDGFRA_$768	0.0815
PDGFRA_849	PDGFRA_$762, $768	0.0923
PTK2B_$579	PTK6_$447	0.0831
PTK2B_$579, $580	CBLB_$889	0.1044
PTK2B_$579, $580	CTNND1_904	0.1625
PTK2B_$579, $580	LOC94839_707	0.1594
PTK2B_$579, $580	MAPK14_$181	0.1641
PTK2B_$579, $580	NEDD9_214	0.1546
PTK2B_$579, $580	PTK2_$576, $577	0.1599
PTK2B_$579, $580	PTK2_$576	0.1614
PTK2B_$579, $580	PXN_$118; $118; $118	0.1537
PTK2B_$579, $580	SHB_$355	0.1605
PTK2_$925	ADH1B_34	0.0901
PTK2_$925	CDH5_$685	0.096
PTK2_$925	FLJ10769_85	0.1172
PTK2_$925	GPRC5A_$347, $350	0.1066
PTK2_$925	GRASP_$237	0.0991
PTK2_$925	GRLF1_$1105	0.1005
PTK2_$925	MAPK12_185	0.1169
PTK2_$925	NEDD9_241	0.109
PTK2_$925	PGAM2; PGAM1_92; $91	0.1008
PTK2_$925	PTK2_$397	0.1029
PTK2_$925	PTK2_$577	0.101
PTK2_$925	SgK269_$635	0.1091
PTK2_$925	SH2D3C_$495	0.092
PTK2_$925	STAT3_$705	0.1076
PTK2_$925	STAT3_$704	0.114
PTK2_$925	TLN1_26	0.1072
PTK2_$925	TNS1_1404	0.1126
PTK2_$925	TNS1_$1326	0.1008
PTK2_$925	FYN; YES1_213; 221	0.1053
PTK2_570, $576	MAP1B_1889	0.0936
PTK2_570, $576	NEDD9_345	0.1613
PTK2_570, $576	NEDD9_$177, $189	0.1126
PTK2_570, $576	PTK2_$576, $577	0.2774
PTK2_570, $576	PTK2_$577	0.2127
PTK2_570, $576	PTK2_$397, $407	0.1645
PTK2_570, $576	WIPF2_74	0.108
PTK2_570	CDC2; CDK2; CDK3_$15; $15; $15	0.1299
PTK2_570	CTNNA1_177	0.113
PTK2_570	DDR1_792, $796	0.1163
PTK2_570	DYRK1A_$145	0.1106
PTK2_570	DYRK1A; DYRK1B_$321; $273	0.1254
PTK2_570	ENO1; ENO2; ENO3_$43; 43; $43	0.1251
PTK2_570	GSK3A; GSK3B_$279; $216	0.1265
PTK2_570	HIPK1; HIPK2_$352; $361	0.1243
PTK2_570	HSP90AB1; HSP90AB2P_483; 301	0.0913
PTK2_570	MAPK13_182	0.1346
PTK2_570	MAPK14_$181	0.116
PTK2_570	PRKCD_$313	0.1273
PTK2_570	PRPF4B_$849	0.1216
PTK2_570	PTK2_$577	0.1133
PTK2_570	SHC1_$427; $317	0.1319
PTK2_$576, $577	ABL1; ABL2_$393; $412; $439	0.2829
PTK2_$576, $577	ACTB; ACTG1; ACTA1_53; 53; $55	0.1069
PTK2_$576, $577	ANXA1_206	0.1204
PTK2_$576, $577	AXL_$695	0.2225
PTK2_$576, $577	AXL_$695, 696	0.0999
PTK2_$576, $577	BCAR1_$249	0.2422
PTK2_$576, $577	BCAR1_$287	0.2074
PTK2_$576, $577	BCAR3_$266	0.1481
PTK2_$576, $577	CD46_$354	0.3002
PTK2_$576, $577	CD46_$357	0.1377
PTK2_$576, $577	CLDN5_212, 217	0.0919
PTK2_$576, $577	CLTC_$633	0.1255
PTK2_$576, $577	CTNND1_904	0.3402
PTK2_$576, $577	CTTN_$446; $409	0.2631
PTK2_$576, $577	DOK1_$449	0.1305
PTK2_$576, $577	EPHA1_$781	0.1429
PTK2_$576, $577	FCGR2A; FCGR2C_$304; $310	0.083
PTK2_$576, $577	FER_$714	0.1544
PTK2_$576, $577	FGR_$412	0.0937
PTK2_$576, $577	FLJ10769_85	0.1935
PTK2_$576, $577	FLJ32810_373	0.144
PTK2_$576, $577	GPRC5C_$387	0.1113
PTK2_$576, $577	GRLF1_$1087	0.2278
PTK2_$576, $577	LYN; HCK_$396; $410	0.3581
PTK2_$576, $577	HNRPH3_$296	0.1014
PTK2_$576, $577	INSR; IGF1R_$1185, $1189; $1173, $1177; $1161, $1165	0.0905
PTK2_$576, $577	INPP5D_$864	0.1814
PTK2_$576, $577	IQGAP1_$1510	0.1741
PTK2_$576, $577	LPP_$317	0.116
PTK2_$576, $577	LST1_88	0.0822
PTK2_$576, $577	LYN_$472	0.1097
PTK2_$576, $577	MAK_156, 159	0.0947
PTK2_$576, $577	TYRO3; MERTK_681, 685; $749, $753	0.0817
PTK2_$576, $577	NEDD9_241	0.2445
PTK2_$576, $577	NEDD9_317	0.2314
PTK2_$576, $577	NEDD9_214	0.1772
PTK2_$576, $577	NEDD9_$189	0.1142
PTK2_$576, $577	NRP1_920	0.1417
PTK2_$576, $577	PAG1_$317	0.1285
PTK2_$576, $577	PAG1_$417	0.1276
PTK2_$576, $577	PDGFRA_$762, $768	0.1524
PTK2_$576, $577	PIK3R1_452	0.094
PTK2_$576, $577	PIK3R1_$467	0.17
PTK2_$576, $577	PTK2B_$579, $580	0.1599
PTK2_$576, $577	PTK2_570, $576	0.2774
PTK2_$576, $577	PTK2_$576	0.3483
PTK2_$576, $577	PTK2_$397	0.3094
PTK2_$576, $577	PTK2_$577	0.2597
PTK2_$576, $577	PXN_$118; $118; $118	0.3349
PTK2_$576, $577	RIN1_$36	0.1928
PTK2_$576, $577	TAGLN_192	0.1708
PTK2_$576, $577	TLN1_26	0.1884
PTK2_$576, $577	TLN1_436	0.2885
PTK2_$576, $577	TNS1_903	0.1757
PTK2_$576, $577	TNS1_339, 366	0.2039
PTK2_$576, $577	TYK2_$292	0.1799
PTK2_$576, $577	TYROBP_91	0.14
PTK2_$576, $577	VIM_116	0.1247
PTK2_$576, $577	VIM_$52, $60	0.1168
PTK2_$576	ABI1_$212	0.0817
PTK2_$576	ACTB; ACTG1; ACTA1_53; 53; $55	0.0987
PTK2_$576	ACTB; ACTG1_198; 198	0.1469
PTK2_$576	ADH1B_34	0.0969
PTK2_$576	AFAP1L2_$413	0.2924
PTK2_$576	ANK3_533	0.1278
PTK2_$576	ANXA1_38	0.1147
PTK2_$576	ANXA2_317	0.142
PTK2_$576	ANXA2_$29	0.2504
PTK2_$576	ANXA2_316	0.0879
PTK2_$576	ANXA2_$237	0.2274
PTK2_$576	ANXA2_$23	0.2468
PTK2_$576	ATP1A1_$260	0.317
PTK2_$576	AXL_$695	0.2404
PTK2_$576	AXL_696	0.0819
PTK2_$576	BCAR1_$128	0.2254
PTK2_$576	BCAR1_$249	0.2345
PTK2_$576	BCAR1_$287	0.1887
PTK2_$576	BCAR1_$234	0.2255
PTK2_$576	C11orf52_$78	0.1203
PTK2_$576	C11orf52_103	0.2227
PTK2_$576	C19orf59_38	0.1263
PTK2_$576	CASKIN2_$253	0.1515
PTK2_$576	CAV1_$14	0.2227
PTK2_$576	CBLB_$889	0.1026
PTK2_$576	CD46_$357	0.131
PTK2_$576	CDC2_$15	0.3452
PTK2_$576	CDC2_$15, $19	0.1722
PTK2_$576	CDH5_$685	0.1267
PTK2_$576	CDC2; CDK2; CDK3_$15; $15; $15	0.3468
PTK2_$576	CDK2; CDK3_$15; $15	0.207
PTK2_$576	CDKL5_$171	0.1414
PTK2_$576	CFL1_$139	0.2272
PTK2_$576	CLDN1_210	0.1106
PTK2_$576	CTNND1_$228	0.2174
PTK2_$576	CTNND1_904	0.3245
PTK2_$576	CTNND1_$257	0.219
PTK2_$576	CTTN_$446; $409	0.2748
PTK2_$576	DDR1_792, $796	0.3208
PTK2_$576	DDR2_$736, $740	0.1906
PTK2_$576	DLG3_$673	0.1902
PTK2_$576	DSP_$56	0.2158
PTK2_$576	DYRK1A_$145	0.1104
PTK2_$576	DYRK1A; DYRK1B_$319; 271	0.1184
PTK2_$576	DYRK1A; DYRK1B_$321; $273	0.3885
PTK2_$576	DYRK3_$369	0.092
PTK2_$576	EEF1A1; EEF1A2_$141; $141	0.1625
PTK2_$576	EEF1A1; EEF1A2_$29; $29	0.1448
PTK2_$576	EGFR_$1172	0.2402
PTK2_$576	ELMO2_$48	0.1171
PTK2_$576	EML4_$226	0.1188
PTK2_$576	ENO1; ENO2; ENO3_$43; 43; $43	0.1943
PTK2_$576	EPHA3; EPHA5; EPHA4_$779; 833; 779	0.1248
PTK2_$576	EPHB3_600	0.132
PTK2_$576	EPHB4_987	0.1158
PTK2_$576	EPS8_774	0.1915
PTK2_$576	FCER1G_65	0.2341
PTK2_$576	FER_$402	0.182
PTK2_$576	FGR_$412	0.0903
PTK2_$576	FGR_209	0.0996
PTK2_$576	FLJ10769_85	0.2053
PTK2_$576	FLJ32810_373	0.1473
PTK2_$576	FLNB_$2502	0.1906
PTK2_$576	FLT1_1048, 1053	0.1338
PTK2_$576	FRK_$46	0.188
PTK2_$576	FYB_$571	0.1307
PTK2_$576	GAB1_$659	0.2917
PTK2_$576	GAB1_$406	0.2951
PTK2_$576	GAB1_$627	0.1557
PTK2_$576	GPRC5A_$350	0.1906
PTK2_$576	GPRC5A_$347	0.3019
PTK2_$576	GPRC5A_$347, $350	0.3405
PTK2_$576	GPRC5C_414	0.1158
PTK2_$576	GRASP_$237	0.1083
[truncated: 612 more rows]
