# Supplementary material for: Elucidating synergistic dependencies in lung adenocarcinoma by proteome-wide signaling-network analysis
Source: PLoS One. 2019 Jan 7;14(1):e0208646. doi: 10.1371/journal.pone.0208646 (PMC6322741; doi:10.1371/journal.pone.0208646)
Supplement: S2 Table — A three column table includes kinase, mutual information and substrate. Column two is the maximum mutual information when aggregating the peptide network into protein level network. (XLSX) [file pone.0208646.s003.xlsx]

## Sheet: 4 Supplementary_Table_2_network
Kinase	Mutual Information	Substrate
EGFR	0.08	TBCB
EGFR	0.0802	TJAP1
ERBB3	0.0802	ITGB5
MET	0.0802	PDLIM1
SYK	0.0802	UMPS
EGFR	0.0803	DDX3X
JAK1	0.0803	SFTPC
LYN	0.0803	PSMA2
MET	0.0803	PKN2
PDGFRA	0.0803	MUC1
TNK2	0.0803	CFL1
TNK2	0.0803	CFL2
ALK	0.0804	RASA1
FGR	0.0805	GRLF1
EGFR	0.0806	EPB41L1
PTK2	0.0806	MATR3
LCK	0.0806	PYGL
FYN	0.0806	PYGL
YES1	0.0806	PYGL
SRC	0.0806	PYGL
TNK2	0.0806	LARP1
FGR	0.0807	PIK3R1
FGR	0.0807	PIK3R3
LYN	0.0807	LST1
HCK	0.0807	LST1
DDR1	0.0808	SLC25A5
FGR	0.0808	LST1
FGR	0.0808	LPP
MET	0.0809	UBAP2L
ALK	0.081	EML1
MET	0.081	GOLGA4
MET	0.0811	CXADR
LYN	0.0812	PHB2
HCK	0.0812	PHB2
SYK	0.0812	IQGAP1
LYN	0.0813	ACTR3
LYN	0.0813	ACTR3B
HCK	0.0813	ACTR3
HCK	0.0813	ACTR3B
PTK2	0.0815	CRIM1
LCK	0.0816	MATR3
EGFR	0.0817	SUGT1
TYRO3	0.0817	PTK2
MERTK	0.0817	PTK2
PTK2	0.0817	ABI1
EGFR	0.0818	HSP90AB1
EGFR	0.0818	HSP90AB2P
AXL	0.0819	MET
LYN	0.0819	PDZD11
MET	0.082	RPGRIP1
YES1	0.082	COPA
MET	0.0821	STAM2
PTK2	0.0822	LST1
DDR1	0.0823	SDC1
DDR1	0.0823	POR
FGR	0.0823	CALM1
MET	0.0823	P140
LYN	0.0824	UMPS
ALK	0.0826	ALK
FGR	0.0826	MPZL1
FER	0.0827	TYRO3
FER	0.0827	MERTK
LCK	0.0827	POR
FYN	0.0827	POR
YES1	0.0827	POR
SRC	0.0827	POR
ABL1	0.0828	A2M
ABL2	0.0828	A2M
ABL1	0.0829	LOC95592
ABL1	0.0829	BAT2
ABL1	0.0829	PRKCD
ABL1	0.0829	KIAA1210
ABL2	0.0829	LOC95592
ABL2	0.0829	BAT2
ABL2	0.0829	PRKCD
ABL2	0.0829	KIAA1210
FGFR1	0.083	GIT1
MST1R	0.083	RPGRIP1
PTK2	0.083	FCGR2A
PTK2	0.083	FCGR2C
PTK2B	0.0831	PTK6
FLT1	0.0832	LCP1
MET	0.0832	PDLIM4
EPHA4	0.0833	SHB
MET	0.0835	PKM2
PDGFRA	0.0838	SPRY1
LCK	0.0838	LOC95592
LCK	0.0838	BAT2
LCK	0.0838	KIAA1210
FYN	0.0838	LOC95592
FYN	0.0838	BAT2
FYN	0.0838	KIAA1210
YES1	0.0838	LOC95592
YES1	0.0838	BAT2
YES1	0.0838	KIAA1210
SRC	0.0838	LOC95592
SRC	0.0838	BAT2
SRC	0.0838	PRKCD
SRC	0.0838	KIAA1210
EGFR	0.0839	PDLIM4
FGR	0.0839	PTTG1IP
PTK2	0.084	ANKRD57
ERBB3	0.0841	K8
PTK2	0.0841	BCR
LCK	0.0842	GRB7
FYN	0.0842	GRB7
YES1	0.0842	GRB7
SRC	0.0842	GRB7
PTK2	0.0843	SND1
LCK	0.0844	FBP2
LCK	0.0844	FBP1
FYN	0.0844	FBP2
FYN	0.0844	FBP1
YES1	0.0844	FBP2
YES1	0.0844	FBP1
SRC	0.0844	FBP2
SRC	0.0844	FBP1
EPHA1	0.0847	EPHB3
INSR	0.0847	CFL1
INSR	0.0847	CFL2
IGF1R	0.0847	CFL1
IGF1R	0.0847	CFL2
EGFR	0.0849	SHANK2
FYN	0.0852	A2M
YES1	0.0852	A2M
FGR	0.0852	A2M
LYN	0.0853	TBCB
MST1R	0.0853	ZC3HAV1
PTK2	0.0855	SFRS1
TNK2	0.0855	HEFL
EGFR	0.0856	DSC2
EGFR	0.0856	DSC3
FLT1	0.0856	FLT4
PTK2	0.0856	PTEN
TYK2	0.0857	CGN
EGFR	0.0858	BAIAP2L1
MET	0.086	PDAP1
EPHA2	0.0862	TRIM25
ALK	0.0863	HDLBP
LCK	0.0864	PHB2
FYN	0.0864	PHB2
YES1	0.0864	PHB2
SRC	0.0864	PHB2
LCK	0.0865	RAD54L
FYN	0.0865	RAD54L
YES1	0.0865	RAD54L
SRC	0.0865	RAD54L
MET	0.0866	TJAP1
MET	0.0869	C11ORF59
MET	0.0871	FYN
MET	0.0871	YES1
MET	0.0871	SRC
MET	0.0872	RBM3
MET	0.0872	BAIAP2L1
FGR	0.0873	ATP1A1
EGFR	0.0874	FLJ90086
PTK2	0.0874	GOLPH4
EPHA1	0.0875	SPRY1
EGFR	0.0876	DBNL
DDR1	0.0877	EPS8L1
FGR	0.0877	S100A10
DDR2	0.0878	FLT4
DDR2	0.0878	KDR
ABL1	0.0879	FYN
ABL1	0.0879	YES1
ABL2	0.0879	FYN
ABL2	0.0879	YES1
FGR	0.088	MAPK13
PTK2	0.0882	IRS1
ABL1	0.0883	FBP2
ABL1	0.0883	FBP1
ABL2	0.0883	FBP2
ABL2	0.0883	FBP1
LYN	0.0883	FLT4
LYN	0.0883	KDR
HCK	0.0883	FLT4
HCK	0.0883	KDR
MET	0.0883	CGN
FYN	0.0884	CTTN
YES1	0.0884	CTTN
SRC	0.0884	CTTN
AXL	0.0885	SGK223
ERBB2	0.0885	LMBRD2
LCK	0.0886	PTEN
FYN	0.0886	PTEN
YES1	0.0886	PTEN
SRC	0.0886	PTEN
TNK2	0.0887	BAIAP2L1
FYN	0.0888	SHB
YES1	0.0888	SHB
SRC	0.0888	SHB
LYN	0.0889	GDI2
LYN	0.089	VIL2
HCK	0.089	VIL2
MET	0.089	TRIOBP
PTK6	0.089	CTNND1
ALK	0.0891	SHC1
LCK	0.0891	FGD6
MET	0.0891	TMEM106B
LCK	0.0891	CHSY1
FYN	0.0891	CHSY1
YES1	0.0891	CHSY1
SRC	0.0891	CHSY1
LCK	0.0891	CLDN5
FYN	0.0891	CLDN5
YES1	0.0891	CLDN5
SRC	0.0891	CLDN5
LYN	0.0892	EPS8L1
HCK	0.0892	EPS8L1
EGFR	0.0896	FGD6
FGFR1	0.0897	FGFR1
DDR1	0.0898	CLDN5
DDR1	0.0899	CAT
LYN	0.09	PYGL
HCK	0.09	PYGL
FLT4	0.0902	ANXA5
KDR	0.0902	ANXA5
PTK2	0.0902	RA70
MET	0.0904	LMBRD2
PTK6	0.0904	PTK6
MET	0.0905	ZYX
ALK	0.0906	GRLF1
DDR1	0.0906	TF
DDR1	0.0906	LTF
ERBB2	0.0907	LOC96788
INSR	0.0907	BAIAP2L1
IGF1R	0.0907	BAIAP2L1
LCK	0.0908	HSPA4
LCK	0.0908	GJA1
FYN	0.0908	GJA1
YES1	0.0908	GJA1
SRC	0.0908	GJA1
TNK2	0.0908	CHSY1
ERBB2	0.0909	GAB1
FYN	0.0909	ANXA5
YES1	0.0909	ANXA5
EPHB4	0.091	PDAP1
ERBB2	0.091	ERRFI1
ERBB4	0.091	ERRFI1
LYN	0.091	IQGAP1
HCK	0.091	IQGAP1
AXL	0.0912	TJP2
EGFR	0.0913	C7ORF51
LYN	0.0913	GAB1
MET	0.0913	PHB2
PTK2	0.0913	HSP90AB1
PTK2	0.0913	HSP90AB2P
PTK2	0.0913	DOCK1
LCK	0.0916	GPRC5C
FYN	0.0916	GPRC5C
YES1	0.0916	GPRC5C
SRC	0.0916	GPRC5C
PTK2	0.0919	CLDN5
ERBB3	0.092	DOK1
LCK	0.092	GDI2
LYN	0.092	CDC42BPB
PTK2	0.092	SH2D3C
PTK2	0.092	DYRK3
PTK2	0.092	PTPN6
PTK2	0.0922	PKP4
AXL	0.0923	INSR
AXL	0.0923	IGF1R
LYN	0.0923	PIK3R3
HCK	0.0923	PIK3R1
HCK	0.0923	PIK3R3
MET	0.0923	TRIM25
PDGFRA	0.0923	PDGFRA
FYN	0.0923	NME5
YES1	0.0923	NME5
EGFR	0.0924	ZYX
LYN	0.0924	PTPRK
EGFR	0.0925	JUP
FGFR1	0.0926	TNK2
LCK	0.0926	RA70
FYN	0.093	TNS3
YES1	0.093	TNS3
SRC	0.093	TNS3
LCK	0.093	TES
FYN	0.093	TES
YES1	0.093	TES
SRC	0.093	TES
ABL1	0.0931	TES
ABL2	0.0931	TES
PTK2	0.0933	PKP1
DDR1	0.0934	IQGAP1
PTK2	0.0935	HBD
PTK2	0.0935	HBB
PTK2	0.0937	GLT25D2
MET	0.0938	DBNL
FGFR1	0.0939	HNRPA2B1
SYK	0.0939	ANXA5
INSR	0.094	MAPK12
IGF1R	0.094	MAPK12
FGR	0.0941	DYRK1A
FGR	0.0941	DYRK1B
MET	0.0942	ABLIM3
INSR	0.0943	GAB1
IGF1R	0.0943	GAB1
LYN	0.0943	PLEKHA7
FYN	0.0943	ADH1B
YES1	0.0943	ADH1B
ERBB3	0.0944	PDZD11
FGR	0.0944	GSK3A
FGR	0.0944	GSK3B
LYN	0.0945	ICK
HCK	0.0945	ICK
ALK	0.0946	IRS2
FGFR1	0.0946	TBCB
AXL	0.0947	ANXA2
DDR1	0.0947	RA70
PTK2	0.0947	MAK
FLT4	0.0948	PECAM1
KDR	0.0948	PECAM1
ABL1	0.095	SIGLEC5
ABL2	0.095	SIGLEC5
EGFR	0.0951	VAV1
FGR	0.0951	PRPF4B
MST1R	0.0951	PPP1R12A
MET	0.0952	ZC3HAV1
LYN	0.0954	PIK3CD
TNK2	0.0955	HNRPA1
LCK	0.0956	PDZK1IP1
FYN	0.0956	PDZK1IP1
YES1	0.0956	PDZK1IP1
SRC	0.0956	PDZK1IP1
LYN	0.0957	HNRPH3
HCK	0.0957	HNRPH3
LCK	0.0958	VASP
FYN	0.0958	VASP
YES1	0.0958	VASP
SRC	0.0958	VASP
EGFR	0.0959	PDZD11
FGFR1	0.0959	TNS3
MET	0.0959	FLOT1
LYN	0.096	PDZK1IP1
HCK	0.096	PDZK1IP1
MET	0.096	PPP1R12A
ABL1	0.0962	DYRK3
ABL2	0.0962	DYRK3
FER	0.0962	SH2D3C
FGR	0.0962	SIGLEC5
EGFR	0.0963	GJA1
FYN	0.0965	LPP
YES1	0.0965	LPP
SRC	0.0965	LPP
MST1R	0.0966	ZNF598
EGFR	0.0967	ENO1
DDR1	0.0968	ICK
EPHA2	0.0968	FLJ90086
MET	0.0968	ACP1
PTK2	0.0969	ADH1B
FGR	0.0972	LYN
ERBB2	0.0973	ANXA2
ABL1	0.0975	CYFIP1
ABL1	0.0975	CYFIP2
ABL2	0.0975	CYFIP1
ABL2	0.0975	CYFIP2
AXL	0.0976	HEFL
LYN	0.0976	CDV3
DDR1	0.0978	PTTG1IP
LYN	0.0978	KIAA1217
PDGFRA	0.0978	FLJ10769
AXL	0.0979	FER
ERBB2	0.0981	ENSA
ERBB2	0.0981	ARPP19
MET	0.0981	RPLP0
LYN	0.0982	ANXA5
HCK	0.0982	ANXA5
MET	0.0982	K8
PDGFRA	0.0982	CAV1
MET	0.0983	SCEL
PDGFRA	0.0983	GPRC5A
PDGFRA	0.0983	GRASP
PDGFRA	0.0983	HEFL
DDR1	0.0984	RFFL
FGFR1	0.0984	CDC2
FGFR1	0.0984	CDK2
FGFR1	0.0984	CDK3
DDR1	0.0985	G6PD
LYN	0.0986	TF
LYN	0.0986	LTF
HCK	0.0986	TF
HCK	0.0986	LTF
TNK2	0.0986	ADH1B
LCK	0.0987	MAP1B
MET	0.0988	PLEKHA5
DDR1	0.0989	RANBP2
DDR1	0.0989	RANBP2L2
DDR1	0.0989	RGPD5
ERBB3	0.0992	KIRREL
FGFR1	0.0992	LPP
LCK	0.0992	C7ORF51
LCK	0.0992	DNAJA1
PTK2	0.0994	STAT1
FGR	0.0996	PTK2
FYN	0.0996	MAK
YES1	0.0996	MAK
MET	0.0997	KIAA1681
LCK	0.0998	HBD
SRC	0.0998	HBD
LCK	0.0999	PIK3R1
LCK	0.0999	PIK3R3
FYN	0.0999	PIK3R3
YES1	0.0999	PIK3R3
SRC	0.0999	PIK3R1
SRC	0.0999	PIK3R3
MET	0.1001	FLJ90086
PDGFRA	0.1001	STAT3
FGR	0.1003	TLN1
MET	0.1003	SNRP70
JAK2	0.1004	HEFL
PDGFRA	0.1004	PXN
KDR	0.1006	CBL
MET	0.101	RFFL
FGR	0.1011	PTPN6
LCK	0.1011	MMP13
FYN	0.1011	MMP13
YES1	0.1011	MMP13
SRC	0.1011	MMP13
EPHA2	0.1012	RAB7A
LYN	0.1013	DOK2
FER	0.1014	KDR
FGFR1	0.1014	PTK2
PTK2	0.1014	HNRPH3
PTK2	0.1014	MAP1B
FER	0.1015	HEFL
LCK	0.1015	CLDN3
FYN	0.1015	CLDN3
YES1	0.1015	CLDN3
SRC	0.1015	CLDN3
LCK	0.1015	HBB
SRC	0.1015	HBB
DDR1	0.1017	CLTC
ERBB2	0.1019	PDZD11
FGR	0.1022	PRKCD
FGFR1	0.1025	HNRPA0
DDR1	0.1026	GJA1
PTK2	0.1026	CBLB
PTK2	0.1026	TKT
EGFR	0.1028	CLDN3
PTK2	0.1028	ANP32E
EPHA2	0.1029	ABI1
ERBB3	0.1029	ABLIM1
SYK	0.1029	DYRK2
SYK	0.1029	DYRK4
SYK	0.103	GPRC5C
EPHB3	0.1032	GPRC5C
MET	0.1033	PDZD11
DDR1	0.1034	CLDN3
ERBB2	0.1034	RAB7A
EGFR	0.1036	EPS8
EPHB3	0.104	DSP
EPHB3	0.104	CLTC
FLT1	0.104	HGS
INSR	0.104	TLN1
IGF1R	0.104	TLN1
ABL1	0.1041	LCP1
ABL2	0.1041	LCP1
FGR	0.1043	PXN
DDR1	0.1044	MMP13
PTK2B	0.1044	CBLB
LCK	0.1044	TKT
FYN	0.1044	TKT
YES1	0.1044	TKT
SRC	0.1044	TKT
FGR	0.1045	ANXA5
DDR1	0.1046	C19ORF15
ERBB2	0.1046	ZNF185
LYN	0.1046	TKT
HCK	0.1046	TKT
MET	0.1046	CD2AP
PTK2	0.1046	TXNRD1
DDR1	0.1047	PDGFRA
DDR1	0.1047	PIK3R2
DDR1	0.1047	PIK3R3
LCK	0.1048	ZNF334
FYN	0.1048	ZNF334
YES1	0.1048	ZNF334
SRC	0.1048	ZNF334
MET	0.1049	LMO7
PTK2	0.105	HNRPA1
EPHA1	0.1051	PGAM1
EPHA1	0.1051	SYK
EPHA2	0.1052	KRT18
SYK	0.1052	PDHA1
SYK	0.1052	PDHA2
FGR	0.1054	MAPK14
PDGFRA	0.1054	TNS1
JAK2	0.1055	TNS1
LYN	0.1055	LOC94839
MET	0.1057	MINK1
EPHA1	0.1058	ERBB2
LYN	0.1058	WIPF2
HCK	0.1058	WIPF2
JAK2	0.1058	FLJ10769
DDR1	0.1059	EIF2B3
KDR	0.1059	PXN
PTK2	0.106	HGS
ERBB2	0.1061	DDX3X
EPHB3	0.1062	CLDN1
JAK2	0.1062	PTK2
LYN	0.1063	FLNA
MET	0.1063	MYO10
EGFR	0.1064	KRT18
JAK2	0.1064	TLN1
YES1	0.1064	WASL
PTK2	0.1066	ZNF334
MET	0.1068	ARHGAP5
PTK2	0.1069	ACTA1
EPHA2	0.107	ITGB4
EPHA2	0.1072	APP
MET	0.1073	ITGA3
FYN	0.1074	HBD
FYN	0.1074	HBE1
FYN	0.1074	HBB
FYN	0.1074	HBG1
FYN	0.1074	HBG2
YES1	0.1074	HBD
YES1	0.1074	HBE1
YES1	0.1074	HBB
YES1	0.1074	HBG1
YES1	0.1074	HBG2
EPHB4	0.1075	EPHB4
FGR	0.1076	DYRK2
FGR	0.1076	DYRK4
LCK	0.1076	DOK2
LCK	0.1077	MYH10
FYN	0.1077	MYH10
YES1	0.1077	MYH10
SRC	0.1077	MYH10
FRK	0.1079	BAIAP2
PTK2	0.108	WIPF2
JAK2	0.1081	C11ORF52
EGFR	0.1082	TYRO3
EGFR	0.1082	MERTK
FGR	0.1083	FCER1G
LYN	0.1083	LCP1
HCK	0.1083	LCP1
PTK2	0.1083	GRASP
EGFR	0.1085	ELMO2
FGR	0.1086	ACTB
FGR	0.1086	ACTG1
FGR	0.1086	ACTA1
PDGFRA	0.1086	TLN1
FRK	0.1088	PKP1
MST1R	0.1088	EPS8
FYN	0.1088	YES1
YES1	0.1088	YES1
SRC	0.1088	YES1
FGR	0.1089	STAT3
MET	0.109	ABLIM1
DDR1	0.1091	FGR
LCK	0.1092	ZNF598
JAK2	0.1093	SGK269
JAK2	0.1093	TAGLN2
JAK2	0.1093	TAGLN3
PTK2	0.1094	HNRPA3
PTK2	0.1094	LOC387933
EGFR	0.1096	HNRPA3
EGFR	0.1096	LOC387933
MET	0.1096	SH2D4A
EPHA2	0.11	ABLIM1
ABL1	0.1102	SYK
ABL2	0.1102	SYK
JAK2	0.1103	ANXA2
TYRO3	0.1103	CDC2
TYRO3	0.1103	CDK2
TYRO3	0.1103	CDK3
MERTK	0.1103	CDC2
MERTK	0.1103	CDK2
MERTK	0.1103	CDK3
MET	0.1103	STX4
SYK	0.1103	INPP5D
ABL1	0.1106	EML4
ABL2	0.1106	EML4
MET	0.1106	VAV1
PTK2	0.1106	CLDN1
EPHA1	0.1107	GPRC5C
LYN	0.1107	CLDN3
HCK	0.1107	CLDN3
LCK	0.111	VAV1
ERBB2	0.1111	TBCB
TYRO3	0.1112	TAGLN2
TYRO3	0.1112	TAGLN3
MERTK	0.1112	TAGLN2
MERTK	0.1112	TAGLN3
DDR1	0.1113	HBB
PTK2	0.1113	KRT5
DDR1	0.1115	GPRC5C
DDR1	0.1115	PKP1
EPHB4	0.1115	TOM1L2
JAK2	0.1116	NEDD9
EPHA2	0.1117	LOC94839
LCK	0.1118	DLG1
FYN	0.1118	DLG1
YES1	0.1118	DLG1
SRC	0.1118	DLG1
AXL	0.112	TKT
MET	0.112	GPRC5C
LYN	0.1121	GPRC5C
HCK	0.1121	GPRC5C
TYRO3	0.1122	PKP4
MERTK	0.1122	PKP4
MET	0.1122	ITGB4
MET	0.1122	KIAA0020
EPHB4	0.1123	MAPK13
JAK2	0.1124	STAT3
KDR	0.1124	TLN1
MET	0.1125	FGD6
EPHA2	0.1126	ANKS1A
KDR	0.1126	CDC2
KDR	0.1126	CDK2
KDR	0.1126	CDK3
TYRO3	0.1126	TNS3
MERTK	0.1126	TNS3
SYK	0.1126	PTPN6
DDR1	0.1128	DOK2
MET	0.113	TOM1L2
PTK2	0.113	CTNNA1
MET	0.1132	RAB7A
ERBB3	0.1134	BCAR1
DDR1	0.1135	PYGB
TYRO3	0.1135	PTPN11
MERTK	0.1135	PTPN11
DDR2	0.1136	PIK3R2
DDR2	0.1136	PIK3R1
DDR2	0.1136	PIK3R3
MET	0.1137	EPB41L1
FYN	0.1138	ATP1A1
YES1	0.1138	ATP1A1
SRC	0.1138	ATP1A1
PTK2	0.1139	PLCG1
AXL	0.1141	HCK
MET	0.1142	ANKS1A
EPHB4	0.1143	HIPK1
EPHB4	0.1143	HIPK2
ERBB2	0.1143	CD46
PTK2	0.1143	YBX1
HCK	0.1144	S100A10
FRK	0.1145	PTTG1IP
SYK	0.1145	SLAMF1
MET	0.1146	CBLB
KDR	0.1147	CTTN
FYN	0.1147	GRASP
YES1	0.1147	GRASP
MET	0.1149	LPHN2
LCK	0.1149	SLC25A2
FYN	0.1149	SLC25A2
YES1	0.1149	SLC25A2
SRC	0.1149	SLC25A2
SYK	0.1149	MAPK13
FGR	0.1153	SYK
LYN	0.1157	SDCBP
HCK	0.1157	SDCBP
EPHB4	0.1158	PTK2
PTK2	0.1158	GPRC5C
FGR	0.1159	HCK
SYK	0.1161	PECAM1
LCK	0.1162	PLCG1
FYN	0.1162	PLCG1
YES1	0.1162	PLCG1
SRC	0.1162	PLCG1
MET	0.1163	PAG1
MST1R	0.1163	PHLDB2
INSR	0.1165	WIPF2
IGF1R	0.1165	WIPF2
KDR	0.1165	PTK2
EPHB4	0.1167	CD46
TYRO3	0.1167	MET
MERTK	0.1167	MET
LYN	0.1168	PLCG1
HCK	0.1168	PLCG1
EPHB4	0.117	CDC2
EPHB4	0.117	CDK2
EPHB4	0.117	CDK3
LYN	0.1171	FAM62A
PTK2	0.1171	ELMO2
TNK2	0.1171	TNK2
EGFR	0.1172	OCLN
ERBB3	0.1172	ERRFI1
FLT1	0.1172	KDR
MET	0.1175	MYO1E
ABL1	0.1176	TLN2
ABL2	0.1176	TLN2
TYRO3	0.1176	CDV3
MERTK	0.1176	CDV3
KDR	0.1177	TNS3
ABL1	0.1178	MYH10
ABL2	0.1178	MYH10
ABL1	0.1179	HEFL
ABL2	0.1179	HEFL
DDR1	0.1179	DEFA1
DDR1	0.1179	DEFA3
EGFR	0.1179	ANXA1
EGFR	0.1179	PHLDB2
PTK2	0.118	TLN2
DDR1	0.1184	CDH5
MET	0.1184	YBX1
MET	0.1185	KRT18
MET	0.1187	ZNF185
PTK2	0.1188	EML4
JAK2	0.1191	CAV1
EPHB4	0.1192	MUC1
HCK	0.1192	AFAP1L2
EPHA3	0.1193	CDC2
EPHA3	0.1193	CDK2
EPHA3	0.1193	CDK3
EPHA5	0.1193	CDC2
EPHA5	0.1193	CDK2
EPHA5	0.1193	CDK3
EPHA4	0.1193	CDC2
EPHA4	0.1193	CDK2
EPHA4	0.1193	CDK3
TYRO3	0.1193	PKP3
MERTK	0.1193	PKP3
ALK	0.1197	EML4
EPHA2	0.1198	LAPTM4A
JAK2	0.1198	PECAM1
MET	0.1198	ENSA
MET	0.1198	ARPP19
TYRO3	0.1199	CTTN
MERTK	0.1199	CTTN
LCK	0.1202	PTPN6
LYN	0.1202	CFL1
EPHB4	0.1203	GSK3A
EPHB4	0.1203	GSK3B
EPHB3	0.1204	CTNNA1
PTK2	0.1204	ANXA1
MET	0.1205	DDX3Y
PTK2	0.1206	DDX3X
PTK2	0.1206	DDX3Y
LYN	0.1207	TLN1
MET	0.1208	IRS2
HCK	0.1211	MAPK11
MET	0.1211	PTPRK
HCK	0.1212	HBA1
EGFR	0.1213	TJP2
PTK6	0.1214	IRS2
LCK	0.1215	HIST1H4A
LCK	0.1215	HIST1H4F
FYN	0.1215	HIST1H4A
FYN	0.1215	HIST1H4F
YES1	0.1215	HIST1H4A
YES1	0.1215	HIST1H4F
SRC	0.1215	HIST1H4A
SRC	0.1215	HIST1H4F
EGFR	0.1216	TJP1
EPHB4	0.1216	PRPF4B
FGR	0.1216	VCL
LCK	0.1216	PAG1
FYN	0.1216	PAG1
YES1	0.1216	PAG1
SRC	0.1216	PAG1
LCK	0.1218	CDH5
FYN	0.1218	CDH5
YES1	0.1218	CDH5
SRC	0.1218	CDH5
EPHA2	0.122	JUP
EPHB4	0.1222	LYN
PTK2	0.1222	HEFL
ERBB2	0.1223	ERBB2IP
LCK	0.1224	BAG3
FYN	0.1224	BAG3
YES1	0.1224	BAG3
SRC	0.1224	BAG3
PTK2	0.1225	PLEKHC1
FRK	0.1226	FRK
PTK6	0.1227	EML4
LCK	0.1227	ANK3
FYN	0.1227	ANK3
YES1	0.1227	ANK3
SRC	0.1227	ANK3
TYRO3	0.1228	ATP1A1
MERTK	0.1228	ATP1A1
ABL1	0.1229	PTPN18
ABL2	0.1229	PTPN18
LYN	0.123	MAPK12
MET	0.123	TXNRD1
LYN	0.1233	EPS8
HCK	0.1233	EPS8
EPHB4	0.1234	ATP1A1
EPHB4	0.1234	PTTG1IP
MET	0.1235	EPS8
DDR1	0.1236	PPARBP
TYRO3	0.1237	ERBB2IP
MERTK	0.1237	ERBB2IP
DDR1	0.1239	HIST1H4A
DDR1	0.1239	HIST1H4F
LYN	0.124	PTPN18
HCK	0.124	PTPN18
SYK	0.124	MAPK11
MET	0.1241	LAPTM4A
JAK2	0.1243	GAB1
LYN	0.1245	PIK3R1
LYN	0.1246	ANXA2
FYN	0.1246	SHC1
YES1	0.1246	SHC1
SRC	0.1246	SHC1
EPHA2	0.1247	TJP1
EPHB2	0.1247	ERBB2IP
LCK	0.1247	MPZL1
FYN	0.1247	MPZL1
YES1	0.1247	MPZL1
SRC	0.1247	MPZL1
EPHA3	0.1248	PTK2
EPHA5	0.1248	PTK2
EPHA4	0.1248	PTK2
EGFR	0.125	DLG1
MST1R	0.125	CTNND1
DDR1	0.1254	LYN
DDR1	0.1254	HCK
ABL1	0.1255	ANXA1
ABL2	0.1255	ANXA1
MST1R	0.1255	DCBLD2
PTK2	0.1255	CLTC
FYN	0.1257	KIAA1217
YES1	0.1257	KIAA1217
LCK	0.1261	FYB
FYN	0.1261	FYB
YES1	0.1261	FYB
SRC	0.1261	FYB
PTK2	0.1263	C19ORF59
HCK	0.1267	PDHA1
HCK	0.1267	PDHA2
PTK2	0.1267	CDH5
EGFR	0.1269	LAPTM4A
EPHB4	0.127	APP
EPHA1	0.1271	G6PD
PTK2	0.1272	HIST1H4A
PTK2	0.1272	HIST1H4F
EPHA2	0.1273	SLC7A11
MST1R	0.1273	DSG2
DDR1	0.1275	SLC25A2
MET	0.1276	OCLN
EPHA3	0.1277	PXN
EPHA5	0.1277	PXN
EPHA4	0.1277	PXN
PTK2	0.1278	ANK3
LYN	0.1282	ANXA1
HCK	0.1282	ANXA1
DDR1	0.1283	EPHA3
DDR1	0.1283	EPHA5
DDR1	0.1283	EPHA4
LCK	0.1283	ALDOA
FYN	0.1283	ALDOA
YES1	0.1283	ALDOA
SRC	0.1283	ALDOA
FGR	0.1293	SFTPC
EPHB2	0.1295	MET
EPHB3	0.1297	MYH9
LCK	0.1298	LCP1
FYN	0.1298	LCP1
YES1	0.1298	LCP1
SRC	0.1298	LCP1
DDR1	0.1299	BAG3
DDR1	0.13	KIAA1217
FGR	0.1301	PDHA1
FGR	0.1301	PDHA2
LYN	0.1302	STAT3
TYK2	0.1302	ALDOA
DDR1	0.1303	CTNND1
EPHA3	0.1303	PRPF4B
EPHA5	0.1303	PRPF4B
EPHA4	0.1303	PRPF4B
TYRO3	0.1303	SHB
MERTK	0.1303	SHB
MET	0.1303	SGK269
LCK	0.1304	FCER1G
PTK2	0.1305	DOK1
LYN	0.1306	ACTB
LYN	0.1306	ACTG1
PTK2	0.1307	FYB
EPHB4	0.1308	CTNND1
LYN	0.1308	CLTC
HCK	0.1308	CLTC
JAK2	0.1308	PXN
FRK	0.1309	ANK3
EPHA3	0.131	MAPK14
EPHA5	0.131	MAPK14
EPHA4	0.131	MAPK14
EPHB3	0.131	EPHB3
HCK	0.131	TYROBP
EPHB4	0.1313	GAB1
EGFR	0.1314	MPZL1
TNK2	0.1314	NCK1
EGFR	0.1316	ARHGEF5
MET	0.1318	MST1R
EPHB3	0.132	PTK2
LCK	0.1321	FAM62A
MST1R	0.1321	PKP3
MST1R	0.1326	ERBB2IP
DDR1	0.1327	FLT1
MET	0.1329	JUP
MET	0.1329	TJP1
EPHB3	0.1331	LCK
EPHB3	0.1331	FYN
EPHB3	0.1331	YES1
EPHB3	0.1331	SRC
PTK2	0.1331	G6PD
EGFR	0.1334	ALDOA
LCK	0.1337	VCL
LYN	0.1337	RPSA
LYN	0.1337	LOC387867
LCK	0.134	INPP5D
PTK2	0.134	PAG1
EPHA1	0.1342	RPS27
LCK	0.1343	MAPK12
MET	0.1343	PHLDB2
MET	0.1344	SLC7A11
MST1R	0.1345	CDC42BPB
EPHA2	0.1346	BCS1L
EPHB3	0.1346	GSK3A
EPHB3	0.1346	GSK3B
DDR1	0.1347	LCP1
EGFR	0.1347	DYRK1A
EGFR	0.1347	DYRK1B
MET	0.1349	ARHGEF5
EGFR	0.135	BCS1L
HCK	0.135	PRKCD
EGFR	0.1351	DAPP1
PTK2	0.1352	LDHA
TNK2	0.1356	HRB
EGFR	0.1357	LOC96788
LCK	0.1359	AFAP1L2
MET	0.1361	BCAR3
MET	0.1362	ADAM9
EPHA1	0.1364	PRKCD
FGR	0.1364	GPRC5A
LCK	0.1364	MYH9
FYN	0.1364	MYH9
YES1	0.1364	MYH9
SRC	0.1364	MYH9
ABL1	0.1365	FGR
ABL2	0.1365	FGR
EGFR	0.1365	SCEL
EPHA2	0.1365	BAIAP2
MET	0.1365	DYRK1A
MET	0.1365	DYRK1B
LYN	0.1367	ALB
HCK	0.1367	ALB
LCK	0.137	DOK1
FYN	0.137	DOK1
YES1	0.137	DOK1
SRC	0.137	DOK1
LCK	0.1371	CALM1
FYN	0.1371	CALM1
YES1	0.1371	CALM1
SRC	0.1371	CALM1
EPHB3	0.1374	PRPF4B
FYN	0.1374	ACTB
FYN	0.1374	ACTG1
YES1	0.1374	ACTB
YES1	0.1374	ACTG1
SRC	0.1374	ACTB
SRC	0.1374	ACTG1
LCK	0.1376	MAPK1
LCK	0.1378	CDKL5
FYN	0.1378	CDKL5
YES1	0.1378	CDKL5
SRC	0.1378	CDKL5
LCK	0.1379	RPSA
LCK	0.1379	LOC387867
FYN	0.1379	RPSA
FYN	0.1379	LOC387867
YES1	0.1379	RPSA
YES1	0.1379	LOC387867
SRC	0.1379	RPSA
SRC	0.1379	LOC387867
EPHB3	0.138	MUC1
LCK	0.138	HIST1H2BK
LCK	0.138	H2BFS
LCK	0.138	HIST1H2BD
LCK	0.138	HIST1H2BC
LCK	0.138	HIST2H2BF
LCK	0.138	HIST1H2BH
LCK	0.138	HIST1H2BN
LCK	0.138	HIST1H2BM
LCK	0.138	HIST1H2BL
FYN	0.138	HIST1H2BK
FYN	0.138	H2BFS
FYN	0.138	HIST1H2BD
FYN	0.138	HIST1H2BC
FYN	0.138	HIST2H2BF
FYN	0.138	HIST1H2BH
FYN	0.138	HIST1H2BN
FYN	0.138	HIST1H2BM
FYN	0.138	HIST1H2BL
YES1	0.138	HIST1H2BK
YES1	0.138	H2BFS
YES1	0.138	HIST1H2BD
YES1	0.138	HIST1H2BC
YES1	0.138	HIST2H2BF
YES1	0.138	HIST1H2BH
YES1	0.138	HIST1H2BN
YES1	0.138	HIST1H2BM
YES1	0.138	HIST1H2BL
SRC	0.138	HIST1H2BK
SRC	0.138	H2BFS
SRC	0.138	HIST1H2BD
SRC	0.138	HIST1H2BC
SRC	0.138	HIST2H2BF
SRC	0.138	HIST1H2BH
SRC	0.138	HIST1H2BN
SRC	0.138	HIST1H2BM
SRC	0.138	HIST1H2BL
FLT1	0.1382	PTK2
FGR	0.1384	MAPK12
EPHA1	0.1386	CTTN
MET	0.1386	MLLT4
FLT1	0.1387	TBCB
EPHA2	0.1391	PIK3R2
LCK	0.1392	VIM
MET	0.1392	ABI1
EGFR	0.1393	CDKL5
EGFR	0.1393	HNRPA0
EGFR	0.1394	ITGB4
EPHB3	0.1394	DYRK1A
EPHB3	0.1394	DYRK1B
FGR	0.1394	TNS1
LCK	0.1394	ANXA2
FYN	0.1394	ANXA2
YES1	0.1394	ANXA2
SRC	0.1394	ANXA2
EPHB3	0.1398	PXN
LYN	0.14	NRP1
HCK	0.14	NRP1
EPHA3	0.1404	GSK3A
EPHA3	0.1404	GSK3B
EPHA5	0.1404	GSK3A
EPHA5	0.1404	GSK3B
EPHA4	0.1404	GSK3A
EPHA4	0.1404	GSK3B
EPHB3	0.1404	PIK3R1
EPHA3	0.1406	DSP
EPHA5	0.1406	DSP
EPHA4	0.1406	DSP
PTK2	0.1407	HIST1H2BK
PTK2	0.1407	H2BFS
PTK2	0.1407	HIST1H2BD
PTK2	0.1407	HIST1H2BC
PTK2	0.1407	HIST2H2BF
PTK2	0.1407	HIST1H2BH
PTK2	0.1407	HIST1H2BN
PTK2	0.1407	HIST1H2BM
PTK2	0.1407	HIST1H2BL
ABL1	0.1409	FLJ32810
ABL2	0.1409	FLJ32810
PTK2	0.1409	TYROBP
MET	0.141	DAPP1
PTK2	0.1414	CDKL5
MET	0.1417	CDKL5
PTK2	0.1417	NRP1
EPHA2	0.1419	EPHB4
EPHB3	0.1421	ACTB
EPHB3	0.1421	ACTG1
AXL	0.1422	VCL
EPHB3	0.1423	PRKCD
EPHB4	0.1423	ERBB2IP
PTK2	0.1423	HRB
EGFR	0.1429	EEF1A1
EGFR	0.1429	EEF1A2
EPHA1	0.1429	PTK2
SYK	0.1431	PTPRA
MET	0.1433	LOC96788
DDR1	0.1434	RPSA
DDR1	0.1434	LOC387867
MET	0.1434	ALDOA
EGFR	0.1435	SLC38A2
FLT1	0.1437	HIPK1
FLT1	0.1437	HIPK2
EPHB3	0.1438	AFAP1L2
EPHB4	0.1438	PKP3
ABL1	0.144	S100A10
ABL2	0.144	S100A10
LYN	0.1441	MYH9
HCK	0.1441	MYH9
EGFR	0.1442	CDK5
EGFR	0.1443	EPHA1
MET	0.1443	LDHA
LYN	0.1444	HIST1H2BK
LYN	0.1444	H2BFS
LYN	0.1444	HIST1H2BD
LYN	0.1444	HIST1H2BC
LYN	0.1444	HIST2H2BF
LYN	0.1444	HIST1H2BH
LYN	0.1444	HIST1H2BN
LYN	0.1444	HIST1H2BM
LYN	0.1444	HIST1H2BL
AXL	0.1445	SFTPC
PTK2	0.145	IRS2
MET	0.1452	PLEKHA7
MET	0.1453	G6PD
EPHA2	0.1454	SLC38A2
ERBB3	0.146	CBL
KDR	0.146	NEDD9
SYK	0.146	GPRC5A
EPHA2	0.1461	HRB
EPHA1	0.1462	APP
EPHB4	0.1462	MET
LCK	0.1464	SIMILARTORGS12
DDR1	0.1467	S100A10
EPHA3	0.1469	LOC94839
EPHA5	0.1469	LOC94839
EPHA4	0.1469	LOC94839
PTK2	0.1469	ACTB
PTK2	0.1469	ACTG1
MET	0.1471	BAIAP2
DDR1	0.1472	EPHB3
LCK	0.1472	DDX3X
HCK	0.1473	STAT3
PTK2	0.1473	FLJ32810
EPHA1	0.1477	SHB
EPHB3	0.1477	MAPK14
MET	0.1477	BCS1L
EPHA1	0.1479	CD46
MET	0.148	PIK3R2
PTK2	0.1481	BCAR3
AXL	0.1484	EPB41L2
LCK	0.1484	SLAMF1
EGFR	0.149	S100A10
SYK	0.1492	PRPF4B
FGR	0.1493	INPP5D
LCK	0.1493	EEF1A1
LCK	0.1493	EEF1A2
FYN	0.1493	EEF1A1
FYN	0.1493	EEF1A2
YES1	0.1493	EEF1A1
YES1	0.1493	EEF1A2
SRC	0.1493	EEF1A1
SRC	0.1493	EEF1A2
LYN	0.1496	PTPN11
HCK	0.1496	PTPN11
PTK2	0.1496	SYK
MET	0.1497	LOC113495
EPHA2	0.1501	RIPK2
EGFR	0.1506	PLEC1
PTK2	0.1509	HNRPA0
LCK	0.1509	S100A10
FYN	0.1509	S100A10
YES1	0.1509	S100A10
SRC	0.1509	S100A10
DDR1	0.151	ITGB4
DDR1	0.1513	CTNNA1
EPHA1	0.1519	KRT7
EPHA2	0.1521	PLEC1
PTK2	0.1521	NCK1
EPHA2	0.1524	DCBLD2
PDGFRA	0.1524	PTK2
LYN	0.1525	PTK6
PTK2	0.1525	CDK5
DDR2	0.1527	PDGFRA
MET	0.1529	LDHB
DDR1	0.1534	HGS
EPHB3	0.1534	HIPK1
EPHB3	0.1534	HIPK2
MET	0.1534	PLEC1
FYN	0.1535	PIK3R1
YES1	0.1535	PIK3R1
HCK	0.1536	KRT7
PTK2B	0.1537	PXN
EPHA1	0.154	CTNND1
DDR1	0.1543	TYROBP
MET	0.1544	NCK1
PTK2B	0.1546	NEDD9
SYK	0.1548	MAPK3
SYK	0.155	GRLF1
FLT1	0.1552	PECAM1
SYK	0.1552	MAPK1
LYN	0.1553	PTPN6
HCK	0.1553	PTPN6
LYN	0.1554	DYRK2
LYN	0.1554	DYRK4
EPHA2	0.1556	HBA1
LCK	0.1559	MAPK8
LCK	0.1559	MAPK10
FYN	0.1559	MAPK8
FYN	0.1559	MAPK10
YES1	0.1559	MAPK8
YES1	0.1559	MAPK10
SRC	0.1559	MAPK8
SRC	0.1559	MAPK10
SYK	0.1559	PXN
TYK2	0.1565	CDK5
FRK	0.1567	PTK6
ABL1	0.1568	INPP5D
ABL2	0.1568	INPP5D
EPHA3	0.157	PRKCD
EPHA5	0.157	PRKCD
EPHA4	0.157	PRKCD
EPHB3	0.157	MAPK13
EGFR	0.1575	CBL
LYN	0.1578	VCL
LCK	0.1579	PIK3R2
FYN	0.1579	PIK3R2
YES1	0.1579	PIK3R2
SRC	0.1579	PIK3R2
PTK2	0.1588	SFTPC
PTK2	0.159	GIT1
PTK2	0.159	CASKIN2
PTK2	0.1593	MAPK8
PTK2	0.1593	MAPK10
PTK2B	0.1594	LOC94839
LYN	0.1596	HIPK3
PTK2	0.1597	PTPRE
SYK	0.1598	CDC2
SYK	0.1598	CDK2
SYK	0.1598	CDK3
ERBB3	0.1599	SHANK2
FRK	0.1599	EEF1A1
FRK	0.1599	EEF1A2
EPHA2	0.1601	CFL1
EPHA2	0.1601	CFL2
LCK	0.1605	PTPRE
PTK2B	0.1605	SHB
EGFR	0.161	PKP4
EGFR	0.1613	PTRF
PTK2	0.1613	CDV3
PTK2B	0.1614	PTK2
EPHA2	0.162	DDX3X
PTK2	0.1621	TGM2
PTK6	0.1622	KRT7
PTK2B	0.1625	CTNND1
PTK2	0.1625	EEF1A1
PTK2	0.1625	EEF1A2
MET	0.1626	CBL
PTK2	0.1628	PIK3R2
EPHA2	0.1631	NEDD9
MET	0.1632	CFL2
PTK2	0.1632	PTK6
FYN	0.1633	SFTPC
YES1	0.1633	SFTPC
EPHA2	0.1634	FAM62A
LCK	0.1634	PDHA1
LCK	0.1634	PDHA2
SRC	0.1634	PDHA1
SRC	0.1634	PDHA2
AXL	0.1636	TNS1
ABL1	0.1637	SLAMF1
ABL2	0.1637	SLAMF1
FER	0.1639	CFL1
FYN	0.1639	PDHA1
FYN	0.1639	PDHA2
YES1	0.1639	PDHA1
YES1	0.1639	PDHA2
PTK2B	0.1641	MAPK14
EPHB3	0.1644	CDC2
ABL1	0.1648	PDHA1
ABL1	0.1648	PDHA2
ABL2	0.1648	PDHA1
ABL2	0.1648	PDHA2
DDR1	0.165	FLNA
ERBB3	0.165	TJP2
LYN	0.1652	MUC1
HCK	0.1652	MUC1
PTK2	0.1653	CFL2
EPHA2	0.1654	CDV3
MET	0.1654	PTPRE
DDR2	0.1655	PDHA1
DDR2	0.1655	PDHA2
PTK2	0.1658	PDHA1
PTK2	0.1658	PDHA2
MET	0.166	KIRREL
FYN	0.166	HBA1
YES1	0.166	HBA1
EPHA2	0.1664	LSR
FRK	0.1664	LYN
LCK	0.1665	TAGLN
FYN	0.1665	TAGLN
YES1	0.1665	TAGLN
SRC	0.1665	TAGLN
PTK6	0.1669	ANXA2
EPHA2	0.1671	S100A11
DDR1	0.1675	PDHA1
DDR1	0.1675	PDHA2
LYN	0.1676	PIK3R2
HCK	0.1676	PIK3R2
PTK2	0.1676	PTRF
LCK	0.1678	ACTB
LCK	0.1678	ACTG1
EGFR	0.168	ITSN2
EGFR	0.1681	HNRPA2B1
EPHA2	0.1683	PDLIM5
DDR2	0.1687	TAGLN
MET	0.1689	KRT8
PTK2	0.1694	KIRREL
MET	0.1696	CDC42BPB
EGFR	0.1698	EPB41L2
PTK6	0.1698	LCK
PTK6	0.1698	FYN
PTK6	0.1698	YES1
PTK6	0.1698	SRC
TYK2	0.1699	WASL
PTK2	0.17	PIK3R1
MET	0.1701	GIT1
EPHA2	0.1703	KIRREL
LCK	0.1704	DLG3
HCK	0.1708	ACTB
HCK	0.1708	ACTG1
LYN	0.1708	SLAMF1
HCK	0.1708	SLAMF1
MET	0.1708	NEDD9
PTK2	0.1708	TAGLN
EGFR	0.171	CDV3
EGFR	0.171	S100A11
EPHA2	0.171	HNRPA2B1
EGFR	0.1713	CTNNA1
PDGFRA	0.1713	PECAM1
DDR1	0.1717	SLAMF1
LCK	0.1719	LCK
LCK	0.1719	FYN
LCK	0.1719	YES1
LCK	0.1719	SRC
ERBB3	0.172	TBCB
MET	0.1724	SHANK2
ERBB3	0.1726	SHC1
LYN	0.1726	F11R
HCK	0.1726	F11R
MET	0.1726	EPB41L2
FER	0.1728	CTNND1
FER	0.1729	STAT3
EPHA2	0.173	ERBB2
DDR1	0.1731	TENC1
LCK	0.1731	CD46
PTK6	0.1737	DYRK1A
PTK6	0.1737	DYRK1B
DDR2	0.1738	TNS1
ERBB3	0.174	LSR
AXL	0.1742	CTNND1
EGFR	0.1744	BCAR1
MET	0.1745	S100A11
PTK6	0.175	GRLF1
PTK6	0.1751	MUC1
DDR1	0.1752	PTK6
EPHA2	0.1752	GIT1
EGFR	0.1753	MUC1
EPHA2	0.1755	KIAA1217
FYN	0.1755	FCER1G
YES1	0.1755	FCER1G
MET	0.1757	CDV3
INSR	0.1759	PTK2
IGF1R	0.1759	PTK2
FYN	0.1759	TLN1
YES1	0.1759	TLN1
LYN	0.1763	FCER1G
HCK	0.1763	FCER1G
MET	0.1763	DDX3X
FRK	0.1765	STAT5A
FRK	0.1765	STAT5B
PTK6	0.1765	SHC1
ERBB3	0.1768	KRT7
SYK	0.177	PRKCD
ERBB2	0.1771	KRT7
LCK	0.1771	CFL1
PTK2	0.1772	TENC1
MET	0.1773	ITSN2
SYK	0.1775	ENO1
SYK	0.1775	ENO2
SYK	0.1775	ENO3
MET	0.1776	DCBLD2
EPHA2	0.1778	TJP2
ERBB3	0.1779	PLEKHA6
LYN	0.1779	LYN
HCK	0.1779	LYN
PTK2	0.178	RIPK2
LCK	0.1786	MET
PDGFRA	0.1789	MAPK12
FYN	0.1791	AFAP1L2
YES1	0.1791	AFAP1L2
FRK	0.1792	MUC1
LYN	0.1792	G6PD
HCK	0.1792	G6PD
EGFR	0.1793	PARD3
FYN	0.1797	TBCB
YES1	0.1797	TBCB
SRC	0.1797	TBCB
EGFR	0.1801	RPS27
TYK2	0.1802	GIT2
ERBB3	0.1805	CTNND1
ERBB3	0.1805	CTTN
EGFR	0.1807	FRK
ERBB3	0.1807	PKP4
DDR1	0.1808	DDR1
FYN	0.1809	VIM
YES1	0.1809	VIM
DDR1	0.1812	SIMILARTORGS12
LYN	0.1812	MAPK1
LCK	0.1815	CTTN
EPHA2	0.1816	ERBB3
FER	0.1817	SGK269
EGFR	0.1819	PDLIM5
TNK2	0.1819	TYK2
FER	0.182	PTK2
ERBB2	0.1821	SHB
EGFR	0.1822	LSR
EGFR	0.1823	F11R
EPHA2	0.1825	INSR
EPHA2	0.1825	IGF1R
INSR	0.1825	TNK2
IGF1R	0.1825	TNK2
PTK2	0.1825	HNRPA2B1
EPHA2	0.1826	ITSN2
ERBB2	0.1826	CTNND1
LYN	0.1828	PRKCD
PTK6	0.1828	MAPK3
FYN	0.183	TNS1
YES1	0.183	TNS1
FER	0.1831	SHB
PTK6	0.1831	GSK3A
PTK6	0.1831	GSK3B
TNK2	0.1832	TAGLN2
TNK2	0.1832	TAGLN3
PTK6	0.1833	LOC94839
FGR	0.1837	PECAM1
PTK2	0.1837	MAPK7
FER	0.1839	MAPK3
EGFR	0.1842	INSR
EGFR	0.1842	IGF1R
PTK2	0.1842	IQGAP1
PTK6	0.1843	CDC2
PTK6	0.1843	CDK2
PTK6	0.1843	CDK3
FER	0.1845	PTPRA
PTK6	0.1846	PRPF4B
INSR	0.1848	PKP4
IGF1R	0.1848	PKP4
PTK6	0.1852	PXN
ERBB3	0.1855	TNS3
LYN	0.1859	INPP5D
HCK	0.1859	INPP5D
LCK	0.1859	TBCB
FYN	0.186	FLJ10769
YES1	0.186	FLJ10769
INSR	0.1861	SHB
IGF1R	0.1861	SHB
PTK6	0.1863	MAPK1
FER	0.1864	CTTN
EGFR	0.1867	GRLF1
FER	0.1869	GAB1
PTK2	0.187	TYK2
DDR1	0.1872	MAPK7
ERBB2	0.1876	CTTN
MET	0.1879	DSG2
FRK	0.188	PTK2
INSR	0.188	SGK223
IGF1R	0.188	SGK223
EGFR	0.1881	ITGB1
PTK2	0.1883	WASL
DDR1	0.1885	TLN1
INSR	0.1885	KRT7
IGF1R	0.1885	KRT7
FER	0.1887	CDC2
FER	0.1887	CDK2
FER	0.1887	CDK3
INSR	0.1888	BCAR1
IGF1R	0.1888	BCAR1
TYK2	0.1889	CFL1
ERBB3	0.1891	GAB1
MET	0.1891	RPS27
MET	0.1891	TFRC
PTK2	0.1894	MAPK11
LCK	0.1894	MAPK9
FYN	0.1894	MAPK9
YES1	0.1894	MAPK9
SRC	0.1894	MAPK9
MET	0.1895	F11R
EPHA2	0.1897	GAB1
LCK	0.1898	PTPN11
FYN	0.1898	PTPN11
YES1	0.1898	PTPN11
SRC	0.1898	PTPN11
TNK2	0.1899	STAT5A
TNK2	0.1899	STAT5B
FER	0.19	TLN1
MET	0.1901	TJP2
PTK2	0.1902	DLG3
MET	0.1903	PDLIM5
LYN	0.1905	GRLF1
DDR2	0.1906	PTK2
PTK2	0.1906	FLNB
INSR	0.1907	CDC2
INSR	0.1907	CDK2
INSR	0.1907	CDK3
IGF1R	0.1907	CDC2
IGF1R	0.1907	CDK2
IGF1R	0.1907	CDK3
PTK6	0.1907	PRKCD
ERBB2	0.191	MET
FRK	0.1911	KRT7
MET	0.1912	LDLR
PTK2	0.1915	EPS8
LYN	0.1917	AFAP1L2
EGFR	0.1919	INPPL1
FRK	0.192	PXN
EGFR	0.1921	CD46
MET	0.1921	APP
DDR1	0.1922	FRK
EPHA2	0.1922	INPPL1
PTK6	0.1932	MAPK14
DDR1	0.1942	FLJ10769
MET	0.1944	ITGB1
PTK2	0.1946	INPP5D
LCK	0.1946	MAPK11
FYN	0.1946	MAPK11
YES1	0.1946	MAPK11
SRC	0.1946	MAPK11
FRK	0.1949	MAPK3
TYK2	0.1949	SHB
PTK2	0.195	RPS27
FRK	0.1951	HIPK3
FRK	0.1951	SHC1
ERBB3	0.1952	PTPN11
ERBB3	0.1954	ERBB2IP
FYN	0.1954	MAPK12
YES1	0.1954	MAPK12
DDR1	0.1958	KRT5
ABL1	0.1961	STAT3
ABL2	0.1961	STAT3
TYK2	0.1961	CDC2
TYK2	0.1961	CDK2
TYK2	0.1961	CDK3
LCK	0.1966	PRKCD
FRK	0.1968	LCK
FRK	0.1968	FYN
FRK	0.1968	YES1
FRK	0.1968	SRC
INSR	0.197	GIT2
IGF1R	0.197	GIT2
DDR1	0.1971	MUC1
TYK2	0.1971	SGK223
AXL	0.1975	LPP
LYN	0.1975	SHB
PTK2	0.1978	MUC1
MET	0.1982	LSR
TNK2	0.1982	STAT3
EGFR	0.1984	PKP2
ERBB3	0.1985	MET
PTK2	0.1985	MAPK9
LYN	0.1989	DYRK1A
LYN	0.1989	DYRK1B
LYN	0.199	CTTN
TNK2	0.2	MAPK14
EPHA2	0.2005	PKP3
FYN	0.2005	VCL
YES1	0.2005	VCL
EPHA2	0.2006	PKP2
TNK2	0.2009	LPP
MET	0.201	TBCB
LCK	0.201	MUC1
FYN	0.201	MUC1
YES1	0.201	MUC1
SRC	0.201	MUC1
MET	0.2012	GIT2
HCK	0.2013	MAPK12
FER	0.2015	TNK2
LCK	0.2015	APP
FYN	0.2015	APP
YES1	0.2015	APP
SRC	0.2015	APP
TNK2	0.2016	TJP2
FYN	0.2019	PRKCD
YES1	0.2019	PRKCD
FRK	0.2021	MAPK1
ERBB3	0.2022	SHB
DDR2	0.2023	LYN
DDR2	0.2023	HCK
FER	0.2023	NEDD9
MET	0.2025	INPPL1
TYK2	0.2025	KRT7
LYN	0.2026	MET
LYN	0.2027	ENO1
LYN	0.2027	ENO2
LYN	0.2027	ENO3
HCK	0.2027	ENO1
HCK	0.2027	ENO2
HCK	0.2027	ENO3
MET	0.2028	PKP2
PTK2	0.203	SIMILARTORGS12
EPHA2	0.2031	GIT2
EPHA2	0.2031	PARD3
INSR	0.2031	ATP1A1
IGF1R	0.2031	ATP1A1
INSR	0.2031	CTTN
IGF1R	0.2031	CTTN
TNK2	0.2031	ANXA2
PTK6	0.2032	GPRC5A
INSR	0.2033	PXN
IGF1R	0.2033	PXN
TNK2	0.2034	GPRC5A
FRK	0.2044	MAPK13
MET	0.2046	DLG3
DDR1	0.205	EPS8
TNK2	0.205	CTNND1
FRK	0.2052	LOC94839
PTK2	0.2053	FLJ10769
TNK2	0.2055	ATP1A1
MET	0.2059	PARD3
FER	0.2061	PTPN11
PTK2	0.2063	ENO1
PTK2	0.2063	ENO2
PTK2	0.2063	ENO3
FYN	0.2063	MAPK3
YES1	0.2063	MAPK3
PTK2	0.2066	TJP2
FRK	0.207	MAPK14
ABL1	0.2071	TNS1
ABL2	0.2071	TNS1
MET	0.2072	KIAA1217
FRK	0.2073	DYRK1A
FRK	0.2073	DYRK1B
DDR1	0.2082	DDR2
EGFR	0.2082	LYN
ABL1	0.2086	PGAM2
ABL1	0.2086	PGAM1
ABL2	0.2086	PGAM2
ABL2	0.2086	PGAM1
AXL	0.2094	TNK2
AXL	0.2095	NEDD9
TNK2	0.2099	GSK3A
TNK2	0.2099	GSK3B
AXL	0.2104	TAGLN2
AXL	0.2104	TAGLN3
LCK	0.2104	EPS8
FYN	0.2104	EPS8
YES1	0.2104	EPS8
SRC	0.2104	EPS8
TNK2	0.2106	SHC1
AXL	0.2108	CAV1
MET	0.211	CAV1
PTK2	0.2112	INPPL1
MET	0.2115	ANXA2
LYN	0.2126	KRT7
TNK2	0.2126	PTPN11
FYN	0.2129	MAPK1
YES1	0.2129	MAPK1
PTK2	0.2135	RIN1
TNK2	0.2136	MAPK3
TYK2	0.2141	PXN
TYK2	0.2147	BCAR1
TNK2	0.2148	PRKCD
DDR2	0.215	MAPK12
EGFR	0.215	DSP
AXL	0.2154	PECAM1
PTK2	0.2158	DSP
TNK2	0.2161	CAV1
TNK2	0.2163	GIT2
TNK2	0.2163	KRT7
EGFR	0.2165	MAPK1
LYN	0.2169	ATP1A1
MET	0.2169	CFL1
INSR	0.2171	TNS3
IGF1R	0.2171	TNS3
DDR1	0.2174	HBA1
MET	0.2182	FLNB
PTK2	0.2182	GIT2
EPHA2	0.22	PTK2
LCK	0.2212	DSP
FYN	0.2212	DSP
YES1	0.2212	DSP
SRC	0.2212	DSP
EGFR	0.2213	LPP
EGFR	0.222	FLNB
FRK	0.2225	HIPK1
FRK	0.2225	HIPK2
PTK2	0.2227	C11ORF52
PTK2	0.2227	CAV1
AXL	0.2233	TLN1
EPHA2	0.2241	LPP
EPHA2	0.2241	BCAR1
LYN	0.2243	PGAM2
LYN	0.2243	PGAM1
HCK	0.2243	PGAM2
HCK	0.2243	PGAM1
LYN	0.2244	APP
HCK	0.2244	APP
EGFR	0.2246	TAGLN2
EGFR	0.2246	TAGLN3
PTK6	0.225	MAPK13
FRK	0.2261	PTPRA
TNK2	0.2269	TLN1
EGFR	0.2272	MAPK14
PTK2	0.2272	CFL1
TYK2	0.2272	CTTN
ABL1	0.2273	AFAP1L2
ABL2	0.2273	AFAP1L2
DDR1	0.2283	MYH9
MET	0.2283	IRAP
MET	0.229	PTTG1IP
EGFR	0.2291	SGK223
TNK2	0.2291	SGK269
MET	0.2296	LOC94839
TYK2	0.2297	TNS3
ABL1	0.2302	DYRK1A
ABL1	0.2302	DYRK1B
ABL2	0.2302	DYRK1A
ABL2	0.2302	DYRK1B
PTK2	0.2302	TNK2
EGFR	0.2305	PKP3
PTK2	0.231	TAGLN2
PTK2	0.231	TAGLN3
EGFR	0.2313	GPRC5A
PTK2	0.2313	LPP
TNK2	0.2315	PTPRA
EGFR	0.232	ERRFI1
EGFR	0.2322	ANXA2
TNK2	0.2327	PRPF4B
FRK	0.2334	GRLF1
PTK2	0.2341	FCER1G
EPHA2	0.2343	FLNB
DDR1	0.2344	PGAM2
DDR1	0.2344	PGAM1
ABL1	0.2347	PTTG1IP
ABL2	0.2347	PTTG1IP
LCK	0.2351	NEDD9
FYN	0.2351	NEDD9
YES1	0.2351	NEDD9
SRC	0.2351	NEDD9
EGFR	0.2354	PTTG1IP
TNK2	0.2362	TNS3
TNK2	0.2367	TNS1
TNK2	0.2368	CTTN
TNK2	0.2368	GAB1
LCK	0.2375	PGAM2
LCK	0.2375	PGAM1
FYN	0.2375	PGAM2
FYN	0.2375	PGAM1
YES1	0.2375	PGAM2
YES1	0.2375	PGAM1
SRC	0.2375	PGAM2
SRC	0.2375	PGAM1
EPHA2	0.2377	SGK223
MET	0.2383	PRPF4B
MET	0.2385	PTPRA
PTK2	0.2385	PGAM2
PTK2	0.2385	PGAM1
EGFR	0.2388	LOC94839
EPHA2	0.2388	ERRFI1
PTK2	0.2393	STAT5A
PTK2	0.2393	STAT5B
PTK2	0.2395	VIM
EGFR	0.2396	PRPF4B
LCK	0.2397	STAT5A
LCK	0.2397	STAT5B
FYN	0.2397	STAT5A
FYN	0.2397	STAT5B
YES1	0.2397	STAT5A
YES1	0.2397	STAT5B
SRC	0.2397	STAT5A
SRC	0.2397	STAT5B
DDR1	0.2398	FAM62A
DDR1	0.2398	VCL
EGFR	0.2402	PTK2
AXL	0.2406	PTK2
DDR1	0.2417	ACTB
DDR1	0.2417	ACTG1
DDR1	0.2419	PIK3R1
TNK2	0.2421	BCAR1
AXL	0.2424	PXN
MET	0.2428	PTPN11
LYN	0.243	PRPF4B
ABL1	0.2432	MAPK13
ABL2	0.2432	MAPK13
FRK	0.2436	CDC2
FRK	0.2436	CDK2
FRK	0.2436	CDK3
MET	0.244	PKP3
MET	0.2441	LPP
DDR1	0.2451	FCER1G
MET	0.2451	TAGLN2
MET	0.2451	TAGLN3
TNK2	0.2452	NEDD9
TNK2	0.2455	SHB
FER	0.2458	PXN
EGFR	0.2471	PTPN11
PTK2	0.2472	SGK223
MET	0.2474	TLN1
EGFR	0.2496	APLP2
MET	0.2502	SHC1
LCK	0.2502	PTTG1IP
FYN	0.2502	PTTG1IP
YES1	0.2502	PTTG1IP
SRC	0.2502	PTTG1IP
MET	0.2504	PTK2
PTK2	0.2504	ANXA2
EGFR	0.2509	PXN
ABL1	0.2523	PECAM1
ABL2	0.2523	PECAM1
MET	0.2524	BCAR1
LYN	0.2534	CDC2
LYN	0.2534	CDK2
LYN	0.2534	CDK3
EGFR	0.254	ERBB2IP
MET	0.254	ERRFI1
PTK2	0.254	VCL
MET	0.2543	PXN
DDR1	0.2548	DYRK2
DDR1	0.2548	DYRK4
TNK2	0.2548	WASL
EGFR	0.2555	PRKCD
PTK2	0.2566	PTTG1IP
TNK2	0.2568	MAPK1
LYN	0.257	PTTG1IP
HCK	0.257	PTTG1IP
PTK2	0.2584	NEDD9
PTK2	0.2597	PTPN11
TNK2	0.2616	CDC2
TNK2	0.2616	CDK2
TNK2	0.2616	CDK3
EGFR	0.2618	SHC1
DDR1	0.2628	STAT5A
DDR1	0.2628	STAT5B
LCK	0.2638	LOC94839
FYN	0.2638	LOC94839
YES1	0.2638	LOC94839
SRC	0.2638	LOC94839
AXL	0.2643	GAB1
LYN	0.2656	GPRC5A
HCK	0.2656	GPRC5A
LCK	0.2656	PTPRA
FYN	0.2656	PTPRA
YES1	0.2656	PTPRA
SRC	0.2656	PTPRA
MET	0.2672	GAB1
DDR2	0.2681	PECAM1
FRK	0.2685	GPRC5A
EPHA2	0.2687	PKP4
PTK2	0.2688	GRLF1
FRK	0.27	GSK3A
FRK	0.27	GSK3B
EPHA2	0.2706	ATP1A1
PTK2	0.2708	BCAR1
ABL1	0.2726	MAPK14
ABL2	0.2726	MAPK14
ABL1	0.2728	LYN
ABL1	0.2728	HCK
ABL2	0.2728	LYN
ABL2	0.2728	HCK
MET	0.273	ATP1A1
EPHA2	0.2731	CTNND1
ABL1	0.2736	MAPK12
ABL2	0.2736	MAPK12
MET	0.2737	PLEKHA6
LCK	0.2745	DYRK2
LCK	0.2745	DYRK4
FYN	0.2745	DYRK2
FYN	0.2745	DYRK4
YES1	0.2745	DYRK2
YES1	0.2745	DYRK4
SRC	0.2745	DYRK2
SRC	0.2745	DYRK4
LCK	0.2754	GRLF1
FYN	0.2754	GRLF1
YES1	0.2754	GRLF1
SRC	0.2754	GRLF1
EGFR	0.2776	TNS3
PTK2	0.2789	LOC94839
EGFR	0.2793	MET
PTK2	0.2793	TNS3
DDR1	0.2813	AFAP1L2
ABL1	0.2829	PTK2
ABL2	0.2829	PTK2
EGFR	0.2831	GAB1
DDR1	0.2853	MAPK12
PTK2	0.286	KRT7
MET	0.2861	TNS3
MET	0.2873	ERBB2IP
FRK	0.2878	PRPF4B
EGFR	0.288	EPHA2
MET	0.2885	APLP2
EPHA2	0.2889	TNS3
MET	0.289	PKP4
EGFR	0.2897	KRT7
EGFR	0.2902	CTTN
EGFR	0.2909	ATP1A1
DDR1	0.2911	GRLF1
PTK2	0.2917	SGK269
PTK2	0.2924	AFAP1L2
LYN	0.2931	HIPK1
LYN	0.2931	HIPK2
HCK	0.2931	HIPK1
HCK	0.2931	HIPK2
EGFR	0.294	CTNND1
EPHA2	0.2942	CDC2
EPHA2	0.2942	CDK2
EPHA2	0.2942	CDK3
LCK	0.2947	STAT3
FYN	0.2947	STAT3
YES1	0.2947	STAT3
SRC	0.2947	STAT3
DDR1	0.2949	PECAM1
PTK2	0.2951	GAB1
PTK2	0.2955	SHB
MET	0.2966	CDC2
MET	0.2966	CDK2
MET	0.2966	CDK3
PTK2	0.2985	CTTN
EPHA2	0.2997	MET
PTK2	0.3002	CD46
LYN	0.3003	GSK3A
LYN	0.3003	GSK3B
HCK	0.3003	GSK3A
HCK	0.3003	GSK3B
LCK	0.3003	CTNND1
FYN	0.3003	CTNND1
YES1	0.3003	CTNND1
SRC	0.3003	CTNND1
DDR1	0.3005	CDC2
DDR1	0.3005	CDK2
DDR1	0.3005	CDK3
PTK2	0.3017	SHC1
MET	0.3037	CTTN
LYN	0.3053	MAPK13
HCK	0.3053	MAPK13
DDR1	0.3059	STAT3
PTK2	0.3059	PTPRA
LYN	0.307	LCK
LYN	0.307	FYN
LYN	0.307	YES1
LYN	0.307	SRC
HCK	0.307	LCK
HCK	0.307	FYN
HCK	0.307	YES1
HCK	0.307	SRC
MET	0.3075	CTNND1
LYN	0.3081	MAPK14
HCK	0.3081	MAPK14
LCK	0.3092	PECAM1
FYN	0.3092	PECAM1
YES1	0.3092	PECAM1
SRC	0.3092	PECAM1
FRK	0.3093	PRKCD
DDR1	0.3095	GPRC5A
DDR1	0.3105	HIPK3
DDR1	0.3112	GSK3A
DDR1	0.3112	GSK3B
PTK2	0.3116	TLN1
DDR1	0.3128	PXN
EGFR	0.3137	CDC2
EGFR	0.3137	CDK2
EGFR	0.3137	CDK3
LCK	0.3159	MAPK13
FYN	0.3159	MAPK13
YES1	0.3159	MAPK13
SRC	0.3159	MAPK13
PTK2	0.317	ATP1A1
LCK	0.3175	GPRC5A
FYN	0.3175	GPRC5A
YES1	0.3175	GPRC5A
SRC	0.3175	GPRC5A
EGFR	0.319	SHB
PTK2	0.3192	STAT3
PTK2	0.3198	MAPK12
DDR1	0.3208	PTK2
MET	0.3211	MET
EGFR	0.3222	HIPK3
LYN	0.3227	CD46
HCK	0.3227	CD46
PTK2	0.325	TNS1
EPHA2	0.3258	ERBB2IP
DDR1	0.3263	LCK
DDR1	0.3263	FYN
DDR1	0.3263	YES1
DDR1	0.3263	SRC
LCK	0.3278	CDC2
LCK	0.3278	CDK2
LCK	0.3278	CDK3
FYN	0.3278	CDC2
FYN	0.3278	CDK2
FYN	0.3278	CDK3
YES1	0.3278	CDC2
YES1	0.3278	CDK2
YES1	0.3278	CDK3
SRC	0.3278	CDC2
SRC	0.3278	CDK2
SRC	0.3278	CDK3
PTK2	0.3289	PECAM1
EPHA2	0.3303	CTTN
EGFR	0.3313	HIPK1
EGFR	0.3313	HIPK2
DDR1	0.3315	PRKCD
EGFR	0.3316	LCK
EGFR	0.3316	FYN
EGFR	0.3316	YES1
EGFR	0.3316	SRC
DDR1	0.3326	DYRK1A
DDR1	0.3326	DYRK1B
PTK2	0.3326	MAPK13
EGFR	0.3345	EGFR
PTK2	0.3402	CTNND1
PTK2	0.3405	GPRC5A
DDR1	0.3413	HIPK1
DDR1	0.3413	HIPK2
DDR1	0.3437	MAPK14
EPHA2	0.3452	EPHA2
DDR1	0.3463	PRPF4B
MET	0.3464	SHB
PTK2	0.3468	CDC2
PTK2	0.3468	CDK2
PTK2	0.3468	CDK3
PTK2	0.3483	PTK2
[truncated: 65 more rows]
