# Supplementary material for: Elucidating synergistic dependencies in lung adenocarcinoma by proteome-wide signaling-network analysis
Source: PLoS One. 2019 Jan 7;14(1):e0208646. doi: 10.1371/journal.pone.0208646 (PMC6322741; doi:10.1371/journal.pone.0208646)
Supplement: S3 Table — The results for colony formation assay. First column is the cell line, second column is the treatment used, and third column is the mean number of colonies (from triplicates) after normalizing to the control group for each cell line. (XLSX) [file pone.0208646.s004.xlsx]

## Sheet: Colony_Formation_Assay
Cell_line	Treatment	Mean Colonies
H520	Control	100
	Erlotinib	116
	Crizotinib	109.5
	Erl. + Crz.	100.5
H460	Control	100
	Erlotinib	112.5
	Crizotinib	118.5
	Erl. + Crz.	88
H2170	Control	100
	Erlotinib	0
	Crizotinib	137
	Erl. + Crz.	1
HCC78	Control	100
	Erlotinib	87
	Crizotinib	66
	Erl. + Crz.	0
H2023	Control	100
	Erlotinib	76
	Crizotinib	93
	Erl. + Crz.	17
H1650	Control	100
	Erlotinib	14
	Crizotinib	77
	Erl. + Crz.	15
CAL-12T	Control	100
	Erlotinib	0
	Crizotinib	99
	Erl. + Crz.	0
Calu-3	Control	100
	Erlotinib	28
	Crizotinib	56
	Erl. + Crz.	16
H1666	Control	100
	Erlotinib	0
	Crizotinib	58
	Erl. + Crz.	0
H2122	Control	100
	Erlotinib	22.5
	Crizotinib	95
	Erl. + Crz.	40
H2172	Control	100
	Erlotinib	95.5
	Crizotinib	91
	Erl. + Crz.	83
A549	Control	100
	Erlotinib	96
	Crizotinib	100
	Erl. + Crz.	85.5
H226	Control	100
	Erlotinib	68.5
	Crizotinib	53.5
	Erl. + Crz.	83
H1568	Control	100
	Erlotinib	101
	Crizotinib	100
	Erl. + Crz.	102.5
