# Supplementary material for: Elucidating synergistic dependencies in lung adenocarcinoma by proteome-wide signaling-network analysis
Source: PLoS One. 2019 Jan 7;14(1):e0208646. doi: 10.1371/journal.pone.0208646 (PMC6322741; doi:10.1371/journal.pone.0208646)
Supplement: S4 Table — The results for MTT assay. First column is the cell line, second column is the IC50 for Erlotinib, third Column is the IC50 for Crizotinib, fourth column is the IC50 of Crizotinib when cell cells were treated with 1 uM of Erlotinib and varying concentrations of Crizotinib and fifth column is the combination index (CI). (XLSX) [file pone.0208646.s005.xlsx]

## Sheet: 2_MTT_Assay
Target(s)	Erlotinib	Crizotinib	Crizotinib + Erlotinib (1 uM)	CI for Crizotinib & Erlotinib
H1993	16.8	0.555	0.00825	0.0743887
H2228	11	0.74	0.0375	0.141585
Calu-3	1.85	4.65	0.99	0.753444
HCC78	21	0.845	0.2	0.284305
H1666	1.25	3.85	1.8	1.26753
H2023	130	7.55	3.7	0.497759
H1650	19.5	5.4	3.45	0.690171
H2172	10.4	1.8	1.2	0.762821
H2122	72	6.65	5	0.765769
HCC366	12.5	5.4	4.2	0.857778
H1568	45.5	3.75	3	0.821978
H520	97	4.35	4.15	0.964332
H2347	6.15	2.5	2.5	1.1626
A549	90.5	5.1	5.15	1.02085
H1373	16	1.21	2.4	2.04597
H2170	3.7	1.06	6.65	6.54386
